# Supplementary material for: 8-Hy­droxy-2-methyl­quinolinium tetra­chlorido(pyrazine-2-carboxyl­ato-κ2 N 1,O 2)stannate(IV) methanol monosolvate
Source: Acta Crystallogr Sect E Struct Rep Online. 2011 Aug 17;67(Pt 9):m1246. doi: 10.1107/S1600536811032296 (PMC3200866; doi:10.1107/S1600536811032296)
Supplement: Supplementary file 1 [file e-67-m1246-sup1.cif]

##############################################################################
#                                                                            #
# This CIF contains the data in a paper accepted for publication in          #
# Acta Crystallographica Section E. It conforms to the requirements of       #
# Notes for Authors for Acta Crystallographica Section E, and has been       #
# peer reviewed under the auspices of the IUCr Commission on Journals.       #
#                                                                            #
# Full details of the Crystallographic Information File format               #
# are given in the paper "The Crystallographic Information File (CIF):       #
# a New Standard Archive File for Crystallography" by S. R. Hall, F. H.      #
# Allen and I. D. Brown [Acta Cryst. (1991), A47, 655-685].                  #
#                                                                            #
# The current version of the core CIF dictionary is obtainable from          #
# ftp://ftp.iucr.org/pub/cif_core.dic.                                       #
#                                                                            #
# Software is freely available for graphical display of the structure(s)     #
# in this CIF. For information consult the CIF software page                 #
# http://www.iucr.org/resources/cif/software.                                #
#                                                                            #
# This file may be used for bona fide research purposes within the           #
# scientific community so long as proper attribution is given to the journal # 
# article from which it was obtained.                                        #
#                                                                            #
##############################################################################
data_global
_audit_creation_method     SHELXL-97
_journal_date_recd_electronic     2011-08-01
_journal_date_accepted     2011-08-09
_journal_name_full     'Acta Crystallographica, Section E'
_journal_year     2011
_journal_volume     67
_journal_issue      9
_journal_page_first     m1246
_journal_page_last     m1246
_journal_paper_category     QM
_journal_coeditor_code     ZS2137
_publ_contact_author
;
     Dr. Seik Weng Ng
     Department of Chemistry
     University of Malaya
     50603 Kuala Lumpur
     Malaysia
;
_publ_contact_author_email     seikweng@um.edu.my
_publ_contact_author_fax     '03 7967 4193'
_publ_contact_author_phone     '03 7967 6778'
_publ_section_title
;
8-Hydroxy-2-methylquinolinium
tetrachlorido(pyrazine-2-carboxylato-\k^2^<i>N</i>^1^,<i>O</i>^2^)stannate(IV)
methanol monosolvate
;
loop_
    _publ_author_name
    _publ_author_address
    'Vafaee, Marzieh'
;
Department of Chemistry
General Campus
Shahid Beheshti University
Tehran 1983963113
Iran
;
    'Najafi, Ezzatollah'
;
Department of Chemistry
General Campus
Shahid Beheshti University
Tehran 1983963113
Iran
;
    'Amini, Mostafa M.'
;
Department of Chemistry
General Campus
Shahid Beheshti University
Tehran 1983963113
Iran
;
    'Ng, Seik Weng'
;
     Department of Chemistry
     University of Malaya
     50603 Kuala Lumpur
     Malaysia
     and
    Chemistry Department
    Faculty of Science
    King Abdulaziz University
    PO Box 80203 Jeddah
    Saudi Arabia
;
data_I
_audit_creation_method     SHELXL-97
_chemical_name_systematic
;
8-Hydroxy-2-methylquinolinium
tetrachlorido(pyrazine-2-carboxylato-\k^2^<i>N</i>^1^,<i>O</i>^2^)stannate(IV)
methanol monosolvate
;
_chemical_name_common     ?
_chemical_formula_moiety     'C10 H10 N O +, C5 H3 Cl4 N2 O2 Sn -, C H4 O'
_chemical_formula_sum     'C16 H17 Cl4 N3 O4 Sn'
_chemical_formula_iupac     '(C10 H10 N O) [Sn Cl4 (C5 H3 N2 O2)], C H4 O'
_chemical_formula_weight     575.82
_chemical_melting_point     ?
_symmetry_cell_setting     triclinic
_symmetry_space_group_name_H-M     'P -1'
_symmetry_space_group_name_Hall     '-P 1'
loop_
    _symmetry_equiv_pos_as_xyz
    'x, y, z'
    '-x, -y, -z'
_cell_length_a     6.8392(2)
_cell_length_b     16.9759(8)
_cell_length_c     17.6637(10)
_cell_angle_alpha     90.337(4)
_cell_angle_beta     94.429(4)
_cell_angle_gamma     92.232(3)
_cell_volume     2043.03(16)
_cell_formula_units_Z     4
_cell_measurement_reflns_used     4896
_cell_measurement_theta_min     2.31
_cell_measurement_theta_max     27.50
_cell_measurement_temperature     100(2)
_exptl_crystal_description     prism
_exptl_crystal_colour     colorless
_exptl_crystal_size_max     0.25
_exptl_crystal_size_mid     0.25
_exptl_crystal_size_min     0.10
_exptl_crystal_density_diffrn     1.872
_exptl_crystal_density_meas     ?
_exptl_crystal_density_method     'not measured'
_exptl_crystal_F_000     1136
_exptl_absorpt_coefficient_mu     1.802
_exptl_absorpt_correction_type     multi-scan
_exptl_absorpt_process_details     '(CrysAlis PRO; Agilent, 2010)'
_exptl_absorpt_correction_T_min     0.6614
_exptl_absorpt_correction_T_max     0.8403
_diffrn_ambient_temperature     100(2)
_diffrn_radiation_type     MoK\a
_diffrn_radiation_wavelength     0.71073
_diffrn_radiation_source     'SuperNova (Mo) X-ray Source'
_diffrn_radiation_monochromator     'mirror'
_diffrn_measurement_device_type
                  'Agilent SuperNova Dual diffractometer with an Atlas detector'
_diffrn_measurement_method     \w
_diffrn_detector_area_resol_mean     10.4041
_diffrn_reflns_number     11717
_diffrn_reflns_av_R_equivalents     0.0740
_diffrn_reflns_av_sigmaI/netI     0.0674
_diffrn_reflns_theta_min     2.31
_diffrn_reflns_theta_max     27.50
_diffrn_reflns_theta_full     27.50
_diffrn_measured_fraction_theta_max     0.960
_diffrn_measured_fraction_theta_full     0.960
_diffrn_reflns_limit_h_min     -8
_diffrn_reflns_limit_h_max     8
_diffrn_reflns_limit_k_min     -21
_diffrn_reflns_limit_k_max     21
_diffrn_reflns_limit_l_min     -22
_diffrn_reflns_limit_l_max     22
_diffrn_standards_number     0
_diffrn_standards_interval_count     .
_diffrn_standards_interval_time     .
_diffrn_standards_decay_%     ?
_reflns_number_total     11717
_reflns_number_gt     10323
_reflns_threshold_expression     I>2\s(I)
_refine_ls_structure_factor_coef     Fsqd
_refine_ls_matrix_type     full
_refine_ls_R_factor_all     0.0529
_refine_ls_R_factor_gt     0.0375
_refine_ls_wR_factor_gt     0.1055
_refine_ls_wR_factor_ref     0.1164
_refine_ls_goodness_of_fit_ref     1.077
_refine_ls_restrained_S_all     1.077
_refine_ls_number_reflns     11717
_refine_ls_number_parameters     514
_refine_ls_number_restraints     0
_refine_ls_hydrogen_treatment     constr
_refine_ls_weighting_scheme     calc
_refine_ls_weighting_details
                 'calc w=1/[\s^2^(Fo^2^)+(0.0698P)^2^] where P=(Fo^2^+2Fc^2^)/3'
_atom_sites_solution_hydrogens     geom
_atom_sites_solution_primary     direct
_atom_sites_solution_secondary     difmap
_refine_ls_shift/su_max     0.001
_refine_ls_shift/su_mean     0.001
_refine_diff_density_max     1.472
_refine_diff_density_min     -1.435
_refine_ls_extinction_method     none
_refine_ls_extinction_coef     ?
loop_
    _atom_type_symbol
    _atom_type_description
    _atom_type_scat_dispersion_real
    _atom_type_scat_dispersion_imag
    _atom_type_scat_source
    'C' 'C' 0.0033 0.0016
                         'International Tables Vol C Tables 4.2.6.8 and 6.1.1.4'
    'H' 'H' 0.0000 0.0000
                         'International Tables Vol C Tables 4.2.6.8 and 6.1.1.4'
    'N' 'N' 0.0061 0.0033
                         'International Tables Vol C Tables 4.2.6.8 and 6.1.1.4'
    'O' 'O' 0.0106 0.0060
                         'International Tables Vol C Tables 4.2.6.8 and 6.1.1.4'
    'Cl' 'Cl' 0.1484 0.1585
                         'International Tables Vol C Tables 4.2.6.8 and 6.1.1.4'
    'Sn' 'Sn' -0.6537 1.4246
                         'International Tables Vol C Tables 4.2.6.8 and 6.1.1.4'
_computing_data_collection     'CrysAlis PRO (Agilent, 2010)'
_computing_cell_refinement     'CrysAlis PRO (Agilent, 2010)'
_computing_data_reduction     'CrysAlis PRO (Agilent, 2010)'
_computing_structure_solution     'SHELXS97 (Sheldrick, 2008)'
_computing_structure_refinement     'SHELXL97 (Sheldrick, 2008)'
_computing_molecular_graphics     'X-SEED (Barbour, 2001)'
_computing_publication_material     'publCIF (Westrip, 2010)'
loop_
    _atom_site_type_symbol
    _atom_site_label
    _atom_site_fract_x
    _atom_site_fract_y
    _atom_site_fract_z
    _atom_site_U_iso_or_equiv
    _atom_site_adp_type
    _atom_site_calc_flag
    _atom_site_refinement_flags
    _atom_site_occupancy
    _atom_site_symmetry_multiplicity
    _atom_site_disorder_assembly
    _atom_site_disorder_group
    Sn Sn1 0.61697(4) 1.596168(18) 0.654851(18) 0.00792(8) Uani d . 1 1 . .
    Sn Sn2 1.08405(4) 1.091896(18) 0.846561(18) 0.00807(9) Uani d . 1 1 . .
    Cl Cl1 0.45746(16) 1.69944(7) 0.71191(7) 0.0121(2) Uani d . 1 1 . .
    Cl Cl2 0.57579(16) 1.63204(7) 0.52408(6) 0.0136(2) Uani d . 1 1 . .
    Cl Cl3 0.32606(16) 1.51100(7) 0.64196(7) 0.0123(2) Uani d . 1 1 . .
    Cl Cl4 0.93371(16) 1.65961(7) 0.66605(7) 0.0158(3) Uani d . 1 1 . .
    Cl Cl5 0.91591(17) 1.19680(7) 0.78769(7) 0.0137(2) Uani d . 1 1 . .
    Cl Cl6 1.07721(16) 1.12849(7) 0.97661(6) 0.0127(2) Uani d . 1 1 . .
    Cl Cl7 1.40092(16) 1.15454(7) 0.84076(7) 0.0140(2) Uani d . 1 1 . .
    Cl Cl8 0.79318(16) 1.00802(7) 0.85129(7) 0.0133(2) Uani d . 1 1 . .
    O O1 0.6790(4) 1.54266(19) 0.75974(18) 0.0112(7) Uani d . 1 1 . .
    O O2 0.8132(5) 1.4405(2) 0.82093(19) 0.0158(7) Uani d . 1 1 . .
    O O3 1.1240(5) 1.03584(19) 0.74318(18) 0.0118(7) Uani d . 1 1 . .
    O O4 1.2544(5) 0.9339(2) 0.68656(19) 0.0171(8) Uani d . 1 1 . .
    O O5 1.2786(5) 1.0859(2) 0.59595(19) 0.0154(7) Uani d . 1 1 . .
    H H5O 1.2615 1.1322 0.6103 0.023 Uiso calc R 1 1 . .
    O O6 1.8052(5) 0.5901(2) 0.92417(19) 0.0147(7) Uani d . 1 1 . .
    H H6O 1.8119 0.6375 0.9110 0.022 Uiso calc R 1 1 . .
    O O7 1.2839(5) 1.2368(2) 0.6382(2) 0.0228(9) Uani d . 1 1 . .
    H H7O 1.1952 1.2673 0.6235 0.034 Uiso calc R 1 1 . .
    O O8 1.7831(5) 0.7393(2) 0.8827(2) 0.0188(8) Uani d . 1 1 . .
    H H8O 1.6821 0.7647 0.8882 0.028 Uiso calc R 1 1 . .
    N N1 0.7781(5) 1.4869(2) 0.6269(2) 0.0089(8) Uani d . 1 1 . .
    N N2 0.9857(6) 1.3506(2) 0.6162(2) 0.0134(9) Uani d . 1 1 . .
    N N3 1.2494(5) 0.9823(2) 0.8807(2) 0.0081(8) Uani d . 1 1 . .
    N N4 1.4662(6) 0.8481(2) 0.8964(2) 0.0138(9) Uani d . 1 1 . .
    N N5 1.2367(5) 0.9428(2) 0.5319(2) 0.0094(8) Uani d . 1 1 . .
    H H5N 1.2372 0.9503 0.5812 0.011 Uiso calc R 1 1 . .
    N N6 1.7531(5) 0.4442(2) 0.9781(2) 0.0094(8) Uani d . 1 1 . .
    H H6N 1.7733 0.4534 0.9303 0.011 Uiso calc R 1 1 . .
    C C1 0.7736(6) 1.4772(3) 0.7640(3) 0.0092(9) Uani d . 1 1 . .
    C C2 0.8332(6) 1.4461(3) 0.6889(3) 0.0099(9) Uani d . 1 1 . .
    C C3 0.9371(7) 1.3782(3) 0.6833(3) 0.0136(10) Uani d . 1 1 . .
    H H3 0.9750 1.3504 0.7282 0.016 Uiso calc R 1 1 . .
    C C4 0.9310(6) 1.3919(3) 0.5549(3) 0.0133(10) Uani d . 1 1 . .
    H H4 0.9660 1.3745 0.5067 0.016 Uiso calc R 1 1 . .
    C C5 0.8231(6) 1.4605(3) 0.5591(3) 0.0098(9) Uani d . 1 1 . .
    H H5 0.7823 1.4877 0.5142 0.012 Uiso calc R 1 1 . .
    C C6 1.2204(7) 0.9719(3) 0.7426(3) 0.0115(9) Uani d . 1 1 . .
    C C7 1.2951(6) 0.9421(3) 0.8197(3) 0.0095(9) Uani d . 1 1 . .
    C C8 1.4038(7) 0.8751(3) 0.8276(3) 0.0135(10) Uani d . 1 1 . .
    H H8 1.4351 0.8476 0.7834 0.016 Uiso calc R 1 1 . .
    C C9 1.4166(6) 0.8884(3) 0.9566(3) 0.0130(10) Uani d . 1 1 . .
    H H9 1.4571 0.8707 1.0060 0.016 Uiso calc R 1 1 . .
    C C10 1.3069(7) 0.9558(3) 0.9490(3) 0.0134(10) Uani d . 1 1 . .
    H H10 1.2731 0.9829 0.9931 0.016 Uiso calc R 1 1 . .
    C C11 1.2567(7) 1.0078(3) 0.4856(3) 0.0099(9) Uani d . 1 1 . .
    C C12 1.2771(6) 1.0836(3) 0.5197(3) 0.0112(9) Uani d . 1 1 . .
    C C13 1.2956(7) 1.1475(3) 0.4735(3) 0.0132(10) Uani d . 1 1 . .
    H H13 1.3116 1.1988 0.4953 0.016 Uiso calc R 1 1 . .
    C C14 1.2913(7) 1.1381(3) 0.3940(3) 0.0166(11) Uani d . 1 1 . .
    H H14 1.3013 1.1833 0.3628 0.020 Uiso calc R 1 1 . .
    C C15 1.2730(7) 1.0648(3) 0.3611(3) 0.0177(11) Uani d . 1 1 . .
    H H15 1.2730 1.0590 0.3076 0.021 Uiso calc R 1 1 . .
    C C16 1.2541(6) 0.9978(3) 0.4072(3) 0.0123(10) Uani d . 1 1 . .
    C C17 1.2341(7) 0.9196(3) 0.3781(3) 0.0143(10) Uani d . 1 1 . .
    H H17 1.2339 0.9104 0.3249 0.017 Uiso calc R 1 1 . .
    C C18 1.2155(7) 0.8578(3) 0.4256(3) 0.0143(10) Uani d . 1 1 . .
    H H18 1.2014 0.8059 0.4051 0.017 Uiso calc R 1 1 . .
    C C19 1.2165(6) 0.8689(3) 0.5043(3) 0.0127(10) Uani d . 1 1 . .
    C C20 1.1981(7) 0.8021(3) 0.5576(3) 0.0192(11) Uani d . 1 1 . .
    H H20A 1.2089 0.8223 0.6099 0.029 Uiso calc R 1 1 . .
    H H20B 1.3028 0.7654 0.5511 0.029 Uiso calc R 1 1 . .
    H H20C 1.0702 0.7745 0.5469 0.029 Uiso calc R 1 1 . .
    C C31 1.7444(6) 0.5077(3) 1.0259(3) 0.0093(9) Uani d . 1 1 . .
    C C32 1.7685(6) 0.5861(3) 0.9984(3) 0.0109(10) Uani d . 1 1 . .
    C C33 1.7570(6) 0.6482(3) 1.0467(3) 0.0123(10) Uani d . 1 1 . .
    H H33 1.7725 0.7005 1.0286 0.015 Uiso calc R 1 1 . .
    C C34 1.7222(7) 0.6355(3) 1.1238(3) 0.0158(10) Uani d . 1 1 . .
    H H34 1.7153 0.6794 1.1568 0.019 Uiso calc R 1 1 . .
    C C35 1.6983(7) 0.5611(3) 1.1512(3) 0.0142(10) Uani d . 1 1 . .
    H H35 1.6745 0.5536 1.2030 0.017 Uiso calc R 1 1 . .
    C C36 1.7087(6) 0.4953(3) 1.1028(3) 0.0131(10) Uani d . 1 1 . .
    C C37 1.6868(7) 0.4162(3) 1.1267(3) 0.0139(10) Uani d . 1 1 . .
    H H37 1.6628 0.4054 1.1779 0.017 Uiso calc R 1 1 . .
    C C38 1.6998(7) 0.3554(3) 1.0765(3) 0.0130(10) Uani d . 1 1 . .
    H H38 1.6866 0.3026 1.0935 0.016 Uiso calc R 1 1 . .
    C C39 1.7329(6) 0.3701(3) 0.9996(3) 0.0108(9) Uani d . 1 1 . .
    C C40 1.7473(7) 0.3053(3) 0.9442(3) 0.0150(10) Uani d . 1 1 . .
    H H40A 1.7911 0.3270 0.8968 0.022 Uiso calc R 1 1 . .
    H H40B 1.6184 0.2785 0.9342 0.022 Uiso calc R 1 1 . .
    H H40C 1.8420 0.2677 0.9650 0.022 Uiso calc R 1 1 . .
    C C41 1.4473(7) 1.2813(3) 0.6720(3) 0.0219(12) Uani d . 1 1 . .
    H H41A 1.5213 1.3054 0.6321 0.033 Uiso calc R 1 1 . .
    H H41B 1.5322 1.2467 0.7027 0.033 Uiso calc R 1 1 . .
    H H41C 1.4016 1.3228 0.7044 0.033 Uiso calc R 1 1 . .
    C C42 1.9073(7) 0.7824(3) 0.8360(3) 0.0195(11) Uani d . 1 1 . .
    H H42A 1.9553 0.8313 0.8621 0.029 Uiso calc R 1 1 . .
    H H42B 1.8337 0.7950 0.7881 0.029 Uiso calc R 1 1 . .
    H H42C 2.0189 0.7506 0.8255 0.029 Uiso calc R 1 1 . .
loop_
    _atom_site_aniso_label
    _atom_site_aniso_U_11
    _atom_site_aniso_U_22
    _atom_site_aniso_U_33
    _atom_site_aniso_U_12
    _atom_site_aniso_U_13
    _atom_site_aniso_U_23
    Sn1 0.00955(15) 0.00599(17) 0.00853(16) 0.00151(11) 0.00198(12) 0.00095(12)
    Sn2 0.01070(15) 0.00607(17) 0.00769(16) 0.00190(12) 0.00154(12) -0.00014(12)
    Cl1 0.0160(5) 0.0070(5) 0.0141(6) 0.0036(4) 0.0042(4) -0.0003(4)
    Cl2 0.0179(6) 0.0132(6) 0.0101(6) 0.0026(4) 0.0025(4) 0.0033(4)
    Cl3 0.0113(5) 0.0116(6) 0.0140(6) -0.0030(4) 0.0019(4) 0.0006(5)
    Cl4 0.0114(5) 0.0141(6) 0.0220(6) -0.0019(4) 0.0028(5) -0.0015(5)
    Cl5 0.0175(6) 0.0092(6) 0.0141(6) 0.0045(4) -0.0019(4) 0.0010(4)
    Cl6 0.0172(5) 0.0124(6) 0.0089(5) 0.0023(4) 0.0025(4) -0.0028(4)
    Cl7 0.0117(5) 0.0130(6) 0.0175(6) -0.0013(4) 0.0022(4) 0.0026(5)
    Cl8 0.0120(5) 0.0139(6) 0.0139(6) -0.0019(4) 0.0015(4) -0.0010(5)
    O1 0.0144(16) 0.0110(17) 0.0087(16) 0.0055(13) 0.0004(13) 0.0032(13)
    O2 0.0200(18) 0.0168(19) 0.0111(17) 0.0054(15) 0.0016(14) 0.0061(15)
    O3 0.0176(17) 0.0092(17) 0.0087(16) 0.0024(13) 0.0009(13) -0.0034(13)
    O4 0.030(2) 0.0126(19) 0.0098(17) 0.0036(15) 0.0056(15) -0.0017(14)
    O5 0.0252(19) 0.0099(18) 0.0115(17) 0.0035(15) 0.0030(15) -0.0038(14)
    O6 0.0227(18) 0.0116(18) 0.0105(17) 0.0022(15) 0.0055(14) 0.0020(14)
    O7 0.0184(18) 0.015(2) 0.034(2) 0.0076(15) -0.0065(17) -0.0047(17)
    O8 0.024(2) 0.0103(18) 0.023(2) 0.0060(15) 0.0056(16) 0.0068(15)
    N1 0.0115(19) 0.0030(19) 0.012(2) -0.0017(15) 0.0021(15) -0.0001(15)
    N2 0.013(2) 0.008(2) 0.018(2) -0.0023(16) 0.0019(17) -0.0015(17)
    N3 0.0077(18) 0.0044(19) 0.0121(19) 0.0004(14) 0.0002(15) 0.0000(15)
    N4 0.0107(19) 0.012(2) 0.018(2) 0.0024(16) -0.0006(16) -0.0004(17)
    N5 0.0082(18) 0.010(2) 0.011(2) 0.0031(15) 0.0021(15) -0.0022(16)
    N6 0.0080(18) 0.009(2) 0.011(2) 0.0017(15) 0.0006(15) 0.0004(16)
    C1 0.010(2) 0.004(2) 0.013(2) -0.0035(17) -0.0013(17) -0.0001(18)
    C2 0.011(2) 0.008(2) 0.010(2) -0.0027(18) -0.0002(18) -0.0029(18)
    C3 0.014(2) 0.011(2) 0.016(3) 0.0020(19) 0.0033(19) 0.001(2)
    C4 0.009(2) 0.011(2) 0.020(3) 0.0015(18) 0.0024(19) -0.007(2)
    C5 0.014(2) 0.006(2) 0.010(2) -0.0031(17) 0.0034(18) -0.0021(18)
    C6 0.015(2) 0.008(2) 0.012(2) 0.0008(18) 0.0040(18) -0.0002(18)
    C7 0.011(2) 0.006(2) 0.011(2) -0.0035(18) 0.0031(18) -0.0013(18)
    C8 0.014(2) 0.011(2) 0.016(2) 0.0002(18) 0.0056(19) -0.005(2)
    C9 0.012(2) 0.012(2) 0.014(2) 0.0000(18) -0.0043(18) 0.005(2)
    C10 0.014(2) 0.016(3) 0.010(2) 0.0009(19) 0.0021(18) -0.0031(19)
    C11 0.0080(19) 0.007(2) 0.014(2) 0.0022(17) -0.0015(18) 0.0032(19)
    C12 0.005(2) 0.014(2) 0.015(2) 0.0025(17) 0.0041(18) 0.001(2)
    C13 0.014(2) 0.012(2) 0.014(2) 0.0013(19) 0.0013(19) 0.001(2)
    C14 0.018(2) 0.012(2) 0.020(3) 0.0015(19) -0.001(2) 0.010(2)
    C15 0.018(2) 0.021(3) 0.014(3) 0.000(2) 0.003(2) 0.005(2)
    C16 0.008(2) 0.016(3) 0.012(2) 0.0032(18) 0.0004(18) 0.001(2)
    C17 0.021(3) 0.014(3) 0.007(2) 0.006(2) -0.0059(19) -0.0059(19)
    C18 0.017(2) 0.011(2) 0.015(2) 0.0006(19) -0.0013(19) -0.004(2)
    C19 0.007(2) 0.011(2) 0.020(3) 0.0008(18) 0.0016(19) -0.001(2)
    C20 0.023(3) 0.017(3) 0.018(3) -0.003(2) 0.006(2) 0.001(2)
    C31 0.006(2) 0.007(2) 0.015(2) 0.0024(17) -0.0005(18) -0.0010(19)
    C32 0.007(2) 0.014(2) 0.013(2) 0.0034(18) 0.0024(18) 0.0045(19)
    C33 0.012(2) 0.009(2) 0.016(2) 0.0018(18) -0.0023(19) -0.0016(19)
    C34 0.013(2) 0.017(3) 0.018(3) 0.005(2) 0.001(2) 0.000(2)
    C35 0.012(2) 0.016(3) 0.015(2) 0.0011(19) 0.003(2) -0.003(2)
    C36 0.010(2) 0.014(3) 0.016(2) 0.0065(18) 0.0002(18) 0.002(2)
    C37 0.014(2) 0.017(3) 0.011(2) -0.001(2) 0.0028(19) 0.003(2)
    C38 0.013(2) 0.010(2) 0.017(3) -0.0024(18) 0.0040(19) 0.007(2)
    C39 0.009(2) 0.009(2) 0.015(2) 0.0004(18) 0.0016(18) -0.0017(19)
    C40 0.021(3) 0.006(2) 0.018(3) 0.0001(19) 0.001(2) -0.0026(19)
    C41 0.022(3) 0.022(3) 0.022(3) 0.001(2) 0.004(2) 0.002(2)
    C42 0.018(2) 0.022(3) 0.019(3) 0.000(2) 0.003(2) 0.003(2)
loop_
    _geom_bond_atom_site_label_1
    _geom_bond_atom_site_label_2
    _geom_bond_site_symmetry_2
    _geom_bond_distance
    _geom_bond_publ_flag
    Sn1 O1 . 2.089(3) ?
    Sn1 N1 . 2.265(4) ?
    Sn1 Cl1 . 2.3617(11) ?
    Sn1 Cl4 . 2.3752(11) ?
    Sn1 Cl2 . 2.3906(12) ?
    Sn1 Cl3 . 2.4089(11) ?
    Sn2 O3 . 2.096(3) ?
    Sn2 N3 . 2.275(4) ?
    Sn2 Cl5 . 2.3605(12) ?
    Sn2 Cl6 . 2.3806(11) ?
    Sn2 Cl7 . 2.3862(11) ?
    Sn2 Cl8 . 2.4079(11) ?
    O1 C1 . 1.308(5) ?
    O2 C1 . 1.205(6) ?
    O3 C6 . 1.292(6) ?
    O4 C6 . 1.221(6) ?
    O5 C12 . 1.347(6) ?
    O5 H5O . 0.8400 ?
    O6 C32 . 1.356(6) ?
    O6 H6O . 0.8400 ?
    O7 C41 . 1.415(6) ?
    O7 H7O . 0.8400 ?
    O8 C42 . 1.414(6) ?
    O8 H8O . 0.8400 ?
    N1 C2 . 1.337(6) ?
    N1 C5 . 1.338(6) ?
    N2 C4 . 1.330(6) ?
    N2 C3 . 1.342(6) ?
    N3 C10 . 1.327(6) ?
    N3 C7 . 1.336(6) ?
    N4 C9 . 1.334(6) ?
    N4 C8 . 1.346(6) ?
    N5 C19 . 1.341(6) ?
    N5 C11 . 1.387(6) ?
    N5 H5N . 0.8800 ?
    N6 C39 . 1.322(6) ?
    N6 C31 . 1.372(6) ?
    N6 H6N . 0.8800 ?
    C1 C2 . 1.515(6) ?
    C2 C3 . 1.384(6) ?
    C3 H3 . 0.9500 ?
    C4 C5 . 1.407(6) ?
    C4 H4 . 0.9500 ?
    C5 H5 . 0.9500 ?
    C6 C7 . 1.515(6) ?
    C7 C8 . 1.385(6) ?
    C8 H8 . 0.9500 ?
    C9 C10 . 1.393(7) ?
    C9 H9 . 0.9500 ?
    C10 H10 . 0.9500 ?
    C11 C16 . 1.392(6) ?
    C11 C12 . 1.416(7) ?
    C12 C13 . 1.368(7) ?
    C13 C14 . 1.410(7) ?
    C13 H13 . 0.9500 ?
    C14 C15 . 1.368(7) ?
    C14 H14 . 0.9500 ?
    C15 C16 . 1.409(7) ?
    C15 H15 . 0.9500 ?
    C16 C17 . 1.420(7) ?
    C17 C18 . 1.355(7) ?
    C17 H17 . 0.9500 ?
    C18 C19 . 1.401(7) ?
    C18 H18 . 0.9500 ?
    C19 C20 . 1.486(7) ?
    C20 H20A . 0.9800 ?
    C20 H20B . 0.9800 ?
    C20 H20C . 0.9800 ?
    C31 C36 . 1.413(7) ?
    C31 C32 . 1.426(6) ?
    C32 C33 . 1.361(7) ?
    C33 C34 . 1.415(7) ?
    C33 H33 . 0.9500 ?
    C34 C35 . 1.363(7) ?
    C34 H34 . 0.9500 ?
    C35 C36 . 1.411(7) ?
    C35 H35 . 0.9500 ?
    C36 C37 . 1.415(7) ?
    C37 C38 . 1.367(7) ?
    C37 H37 . 0.9500 ?
    C38 C39 . 1.416(6) ?
    C38 H38 . 0.9500 ?
    C39 C40 . 1.478(6) ?
    C40 H40A . 0.9800 ?
    C40 H40B . 0.9800 ?
    C40 H40C . 0.9800 ?
    C41 H41A . 0.9800 ?
    C41 H41B . 0.9800 ?
    C41 H41C . 0.9800 ?
    C42 H42A . 0.9800 ?
    C42 H42B . 0.9800 ?
    C42 H42C . 0.9800 ?
loop_
    _geom_angle_atom_site_label_1
    _geom_angle_atom_site_label_2
    _geom_angle_atom_site_label_3
    _geom_angle_site_symmetry_1
    _geom_angle_site_symmetry_3
    _geom_angle
    _geom_angle_publ_flag
    O1 Sn1 N1 . . 75.54(13) ?
    O1 Sn1 Cl1 . . 91.69(9) ?
    N1 Sn1 Cl1 . . 167.23(10) ?
    O1 Sn1 Cl4 . . 89.55(9) ?
    N1 Sn1 Cl4 . . 84.94(10) ?
    Cl1 Sn1 Cl4 . . 95.50(4) ?
    O1 Sn1 Cl2 . . 167.42(9) ?
    N1 Sn1 Cl2 . . 91.93(10) ?
    Cl1 Sn1 Cl2 . . 100.83(4) ?
    Cl4 Sn1 Cl2 . . 90.47(4) ?
    O1 Sn1 Cl3 . . 86.50(9) ?
    N1 Sn1 Cl3 . . 85.21(10) ?
    Cl1 Sn1 Cl3 . . 93.76(4) ?
    Cl4 Sn1 Cl3 . . 170.03(4) ?
    Cl2 Sn1 Cl3 . . 91.41(4) ?
    O3 Sn2 N3 . . 75.79(13) ?
    O3 Sn2 Cl5 . . 93.46(10) ?
    N3 Sn2 Cl5 . . 169.25(10) ?
    O3 Sn2 Cl6 . . 166.10(10) ?
    N3 Sn2 Cl6 . . 90.32(10) ?
    Cl5 Sn2 Cl6 . . 100.43(4) ?
    O3 Sn2 Cl7 . . 88.23(9) ?
    N3 Sn2 Cl7 . . 85.53(10) ?
    Cl5 Sn2 Cl7 . . 94.30(4) ?
    Cl6 Sn2 Cl7 . . 91.27(4) ?
    O3 Sn2 Cl8 . . 86.55(9) ?
    N3 Sn2 Cl8 . . 85.19(10) ?
    Cl5 Sn2 Cl8 . . 94.26(4) ?
    Cl6 Sn2 Cl8 . . 91.82(4) ?
    Cl7 Sn2 Cl8 . . 170.23(4) ?
    C1 O1 Sn1 . . 120.4(3) ?
    C6 O3 Sn2 . . 119.9(3) ?
    C12 O5 H5O . . 109.5 ?
    C32 O6 H6O . . 109.5 ?
    C41 O7 H7O . . 109.5 ?
    C42 O8 H8O . . 109.5 ?
    C2 N1 C5 . . 118.8(4) ?
    C2 N1 Sn1 . . 112.3(3) ?
    C5 N1 Sn1 . . 128.9(3) ?
    C4 N2 C3 . . 117.0(4) ?
    C10 N3 C7 . . 118.6(4) ?
    C10 N3 Sn2 . . 130.2(3) ?
    C7 N3 Sn2 . . 111.2(3) ?
    C9 N4 C8 . . 116.8(4) ?
    C19 N5 C11 . . 122.5(4) ?
    C19 N5 H5N . . 118.8 ?
    C11 N5 H5N . . 118.8 ?
    C39 N6 C31 . . 123.9(4) ?
    C39 N6 H6N . . 118.1 ?
    C31 N6 H6N . . 118.1 ?
    O2 C1 O1 . . 126.0(4) ?
    O2 C1 C2 . . 119.0(4) ?
    O1 C1 C2 . . 115.0(4) ?
    N1 C2 C3 . . 120.7(4) ?
    N1 C2 C1 . . 116.8(4) ?
    C3 C2 C1 . . 122.6(4) ?
    N2 C3 C2 . . 121.9(5) ?
    N2 C3 H3 . . 119.1 ?
    C2 C3 H3 . . 119.1 ?
    N2 C4 C5 . . 122.1(5) ?
    N2 C4 H4 . . 118.9 ?
    C5 C4 H4 . . 118.9 ?
    N1 C5 C4 . . 119.6(5) ?
    N1 C5 H5 . . 120.2 ?
    C4 C5 H5 . . 120.2 ?
    O4 C6 O3 . . 126.4(5) ?
    O4 C6 C7 . . 118.0(4) ?
    O3 C6 C7 . . 115.6(4) ?
    N3 C7 C8 . . 120.7(4) ?
    N3 C7 C6 . . 117.4(4) ?
    C8 C7 C6 . . 121.9(4) ?
    N4 C8 C7 . . 121.5(4) ?
    N4 C8 H8 . . 119.2 ?
    C7 C8 H8 . . 119.2 ?
    N4 C9 C10 . . 121.9(5) ?
    N4 C9 H9 . . 119.0 ?
    C10 C9 H9 . . 119.0 ?
    N3 C10 C9 . . 120.4(4) ?
    N3 C10 H10 . . 119.8 ?
    C9 C10 H10 . . 119.8 ?
    N5 C11 C16 . . 120.1(4) ?
    N5 C11 C12 . . 118.6(4) ?
    C16 C11 C12 . . 121.3(4) ?
    O5 C12 C13 . . 125.8(5) ?
    O5 C12 C11 . . 116.0(4) ?
    C13 C12 C11 . . 118.2(4) ?
    C12 C13 C14 . . 121.0(5) ?
    C12 C13 H13 . . 119.5 ?
    C14 C13 H13 . . 119.5 ?
    C15 C14 C13 . . 120.8(5) ?
    C15 C14 H14 . . 119.6 ?
    C13 C14 H14 . . 119.6 ?
    C14 C15 C16 . . 119.6(5) ?
    C14 C15 H15 . . 120.2 ?
    C16 C15 H15 . . 120.2 ?
    C11 C16 C15 . . 119.2(5) ?
    C11 C16 C17 . . 117.4(4) ?
    C15 C16 C17 . . 123.4(5) ?
    C18 C17 C16 . . 120.4(4) ?
    C18 C17 H17 . . 119.8 ?
    C16 C17 H17 . . 119.8 ?
    C17 C18 C19 . . 121.5(5) ?
    C17 C18 H18 . . 119.3 ?
    C19 C18 H18 . . 119.3 ?
    N5 C19 C18 . . 118.1(5) ?
    N5 C19 C20 . . 119.4(5) ?
    C18 C19 C20 . . 122.5(5) ?
    C19 C20 H20A . . 109.5 ?
    C19 C20 H20B . . 109.5 ?
    H20A C20 H20B . . 109.5 ?
    C19 C20 H20C . . 109.5 ?
    H20A C20 H20C . . 109.5 ?
    H20B C20 H20C . . 109.5 ?
    N6 C31 C36 . . 119.6(4) ?
    N6 C31 C32 . . 120.5(4) ?
    C36 C31 C32 . . 119.9(4) ?
    O6 C32 C33 . . 126.4(5) ?
    O6 C32 C31 . . 114.2(4) ?
    C33 C32 C31 . . 119.5(4) ?
    C32 C33 C34 . . 120.5(5) ?
    C32 C33 H33 . . 119.8 ?
    C34 C33 H33 . . 119.8 ?
    C35 C34 C33 . . 121.0(5) ?
    C35 C34 H34 . . 119.5 ?
    C33 C34 H34 . . 119.5 ?
    C34 C35 C36 . . 120.1(5) ?
    C34 C35 H35 . . 119.9 ?
    C36 C35 H35 . . 119.9 ?
    C35 C36 C31 . . 119.0(5) ?
    C35 C36 C37 . . 123.7(5) ?
    C31 C36 C37 . . 117.2(4) ?
    C38 C37 C36 . . 120.4(4) ?
    C38 C37 H37 . . 119.8 ?
    C36 C37 H37 . . 119.8 ?
    C37 C38 C39 . . 120.9(5) ?
    C37 C38 H38 . . 119.6 ?
    C39 C38 H38 . . 119.6 ?
    N6 C39 C38 . . 118.0(4) ?
    N6 C39 C40 . . 120.0(4) ?
    C38 C39 C40 . . 121.9(4) ?
    C39 C40 H40A . . 109.5 ?
    C39 C40 H40B . . 109.5 ?
    H40A C40 H40B . . 109.5 ?
    C39 C40 H40C . . 109.5 ?
    H40A C40 H40C . . 109.5 ?
    H40B C40 H40C . . 109.5 ?
    O7 C41 H41A . . 109.5 ?
    O7 C41 H41B . . 109.5 ?
    H41A C41 H41B . . 109.5 ?
    O7 C41 H41C . . 109.5 ?
    H41A C41 H41C . . 109.5 ?
    H41B C41 H41C . . 109.5 ?
    O8 C42 H42A . . 109.5 ?
    O8 C42 H42B . . 109.5 ?
    H42A C42 H42B . . 109.5 ?
    O8 C42 H42C . . 109.5 ?
    H42A C42 H42C . . 109.5 ?
    H42B C42 H42C . . 109.5 ?
loop_
    _geom_torsion_atom_site_label_1
    _geom_torsion_atom_site_label_2
    _geom_torsion_atom_site_label_3
    _geom_torsion_atom_site_label_4
    _geom_torsion_site_symmetry_1
    _geom_torsion_site_symmetry_2
    _geom_torsion_site_symmetry_3
    _geom_torsion_site_symmetry_4
    _geom_torsion
    _geom_torsion_publ_flag
    N1 Sn1 O1 C1 . . . . 0.3(3) ?
    Cl1 Sn1 O1 C1 . . . . 179.9(3) ?
    Cl4 Sn1 O1 C1 . . . . -84.6(3) ?
    Cl2 Sn1 O1 C1 . . . . 5.5(7) ?
    Cl3 Sn1 O1 C1 . . . . 86.3(3) ?
    N3 Sn2 O3 C6 . . . . -2.2(3) ?
    Cl5 Sn2 O3 C6 . . . . 177.8(3) ?
    Cl6 Sn2 O3 C6 . . . . -4.5(6) ?
    Cl7 Sn2 O3 C6 . . . . 83.6(3) ?
    Cl8 Sn2 O3 C6 . . . . -88.2(3) ?
    O1 Sn1 N1 C2 . . . . -1.4(3) ?
    Cl1 Sn1 N1 C2 . . . . -3.1(7) ?
    Cl4 Sn1 N1 C2 . . . . 89.5(3) ?
    Cl2 Sn1 N1 C2 . . . . 179.8(3) ?
    Cl3 Sn1 N1 C2 . . . . -89.0(3) ?
    O1 Sn1 N1 C5 . . . . 179.1(4) ?
    Cl1 Sn1 N1 C5 . . . . 177.3(3) ?
    Cl4 Sn1 N1 C5 . . . . -90.1(4) ?
    Cl2 Sn1 N1 C5 . . . . 0.2(4) ?
    Cl3 Sn1 N1 C5 . . . . 91.5(4) ?
    O3 Sn2 N3 C10 . . . . -178.4(4) ?
    Cl5 Sn2 N3 C10 . . . . -178.3(4) ?
    Cl6 Sn2 N3 C10 . . . . 1.0(4) ?
    Cl7 Sn2 N3 C10 . . . . 92.3(4) ?
    Cl8 Sn2 N3 C10 . . . . -90.8(4) ?
    O3 Sn2 N3 C7 . . . . 3.3(3) ?
    Cl5 Sn2 N3 C7 . . . . 3.4(7) ?
    Cl6 Sn2 N3 C7 . . . . -177.3(3) ?
    Cl7 Sn2 N3 C7 . . . . -86.0(3) ?
    Cl8 Sn2 N3 C7 . . . . 90.9(3) ?
    Sn1 O1 C1 O2 . . . . -178.2(4) ?
    Sn1 O1 C1 C2 . . . . 0.7(5) ?
    C5 N1 C2 C3 . . . . 0.8(7) ?
    Sn1 N1 C2 C3 . . . . -178.7(3) ?
    C5 N1 C2 C1 . . . . -178.2(4) ?
    Sn1 N1 C2 C1 . . . . 2.2(5) ?
    O2 C1 C2 N1 . . . . 177.0(4) ?
    O1 C1 C2 N1 . . . . -2.0(6) ?
    O2 C1 C2 C3 . . . . -2.1(7) ?
    O1 C1 C2 C3 . . . . 178.9(4) ?
    C4 N2 C3 C2 . . . . 0.6(7) ?
    N1 C2 C3 N2 . . . . -0.3(7) ?
    C1 C2 C3 N2 . . . . 178.8(4) ?
    C3 N2 C4 C5 . . . . -1.5(7) ?
    C2 N1 C5 C4 . . . . -1.7(6) ?
    Sn1 N1 C5 C4 . . . . 177.8(3) ?
    N2 C4 C5 N1 . . . . 2.1(7) ?
    Sn2 O3 C6 O4 . . . . -179.7(4) ?
    Sn2 O3 C6 C7 . . . . 0.9(5) ?
    C10 N3 C7 C8 . . . . -1.4(6) ?
    Sn2 N3 C7 C8 . . . . 177.1(3) ?
    C10 N3 C7 C6 . . . . 177.6(4) ?
    Sn2 N3 C7 C6 . . . . -3.9(5) ?
    O4 C6 C7 N3 . . . . -177.1(4) ?
    O3 C6 C7 N3 . . . . 2.3(6) ?
    O4 C6 C7 C8 . . . . 1.8(7) ?
    O3 C6 C7 C8 . . . . -178.8(4) ?
    C9 N4 C8 C7 . . . . 0.7(7) ?
    N3 C7 C8 N4 . . . . 0.3(7) ?
    C6 C7 C8 N4 . . . . -178.6(4) ?
    C8 N4 C9 C10 . . . . -0.6(7) ?
    C7 N3 C10 C9 . . . . 1.5(7) ?
    Sn2 N3 C10 C9 . . . . -176.7(3) ?
    N4 C9 C10 N3 . . . . -0.5(7) ?
    C19 N5 C11 C16 . . . . 0.8(6) ?
    C19 N5 C11 C12 . . . . 180.0(4) ?
    N5 C11 C12 O5 . . . . 1.1(6) ?
    C16 C11 C12 O5 . . . . -179.7(4) ?
    N5 C11 C12 C13 . . . . -179.6(4) ?
    C16 C11 C12 C13 . . . . -0.4(7) ?
    O5 C12 C13 C14 . . . . -179.8(4) ?
    C11 C12 C13 C14 . . . . 1.0(7) ?
    C12 C13 C14 C15 . . . . -1.5(7) ?
    C13 C14 C15 C16 . . . . 1.3(7) ?
    N5 C11 C16 C15 . . . . 179.5(4) ?
    C12 C11 C16 C15 . . . . 0.3(7) ?
    N5 C11 C16 C17 . . . . -1.2(6) ?
    C12 C11 C16 C17 . . . . 179.6(4) ?
    C14 C15 C16 C11 . . . . -0.7(7) ?
    C14 C15 C16 C17 . . . . 179.9(5) ?
    C11 C16 C17 C18 . . . . 1.0(7) ?
    C15 C16 C17 C18 . . . . -179.6(5) ?
    C16 C17 C18 C19 . . . . -0.4(7) ?
    C11 N5 C19 C18 . . . . -0.2(6) ?
    C11 N5 C19 C20 . . . . 179.3(4) ?
    C17 C18 C19 N5 . . . . 0.0(7) ?
    C17 C18 C19 C20 . . . . -179.5(5) ?
    C39 N6 C31 C36 . . . . -1.1(7) ?
    C39 N6 C31 C32 . . . . 179.7(4) ?
    N6 C31 C32 O6 . . . . -1.9(6) ?
    C36 C31 C32 O6 . . . . 178.9(4) ?
    N6 C31 C32 C33 . . . . 179.3(4) ?
    C36 C31 C32 C33 . . . . 0.1(7) ?
    O6 C32 C33 C34 . . . . -178.5(4) ?
    C31 C32 C33 C34 . . . . 0.2(7) ?
    C32 C33 C34 C35 . . . . -0.4(7) ?
    C33 C34 C35 C36 . . . . 0.2(7) ?
    C34 C35 C36 C31 . . . . 0.1(7) ?
    C34 C35 C36 C37 . . . . 179.6(4) ?
    N6 C31 C36 C35 . . . . -179.4(4) ?
    C32 C31 C36 C35 . . . . -0.2(7) ?
    N6 C31 C36 C37 . . . . 1.0(6) ?
    C32 C31 C36 C37 . . . . -179.8(4) ?
    C35 C36 C37 C38 . . . . -179.6(4) ?
    C31 C36 C37 C38 . . . . -0.1(7) ?
    C36 C37 C38 C39 . . . . -0.8(7) ?
    C31 N6 C39 C38 . . . . 0.2(6) ?
    C31 N6 C39 C40 . . . . -179.1(4) ?
    C37 C38 C39 N6 . . . . 0.8(7) ?
    C37 C38 C39 C40 . . . . -179.9(4) ?
loop_
    _geom_hbond_atom_site_label_D
    _geom_hbond_atom_site_label_H
    _geom_hbond_atom_site_label_A
    _geom_hbond_site_symmetry_A
    _geom_hbond_distance_DH
    _geom_hbond_distance_HA
    _geom_hbond_distance_DA
    _geom_hbond_angle_DHA
    _geom_hbond_publ_flag
    O5 H5o O7 . 0.84 1.84 2.661(5) 167 yes
    O7 H7o N2 . 0.84 2.05 2.871(5) 165 yes
    O6 H6o O8 . 0.84 1.82 2.649(5) 171 yes
    O8 H8o N4 . 0.84 2.10 2.924(5) 168 yes
    N5 H5n O4 . 0.88 1.88 2.731(5) 163 yes
    N6 H6n O2 1_645 0.88 1.98 2.838(5) 164 yes
