# Supplementary material for: 8-Hy­droxy-2-methyl­quinolinium tetra­chlorido(pyrazine-2-carboxyl­ato-κ2 N 1,O 2)stannate(IV) methanol monosolvate
Source: Acta Crystallogr Sect E Struct Rep Online. 2011 Aug 17;67(Pt 9):m1246. doi: 10.1107/S1600536811032296 (PMC3200866; doi:10.1107/S1600536811032296)
Supplement: Supplementary file 2 [file e-67-m1246-Isup2.hkl]

# 
# h,k,l, Fc-squared, Fo-squared, sigma(Fo-squared) and status flag 
# 
data_I
_shelx_title '  P-1' 
_shelx_refln_list_code          4 
_shelx_F_calc_maximum      276.44 
_exptl_crystal_F_000      1136.00 
_reflns_d_resolution_high  0.7697 
 
loop_ 
 _symmetry_equiv_pos_as_xyz 
 'x, y, z' 
 '-x, -y, -z' 
 
_cell_length_a     6.8392 
_cell_length_b    16.9759 
_cell_length_c    17.6637 
_cell_angle_alpha  90.337 
_cell_angle_beta   94.429 
_cell_angle_gamma  92.232 
 
_shelx_F_squared_multiplier     1.000 
 
loop_ 
 _refln_index_h 
 _refln_index_k 
 _refln_index_l 
 _refln_F_squared_calc 
 _refln_F_squared_meas 
 _refln_F_squared_sigma 
 _refln_observed_status 
   0   0  -2      259.06      364.14     18.18 o 
   0   0  -3       24.02       26.24      7.17 o 
   0   0  -4    30541.41    29773.33   3518.99 o 
   0   0   5        7.58        9.96     10.26 o 
   0   0  -6    66179.58    67510.13   1910.97 o 
   0   0   7       49.16       38.71     15.45 o 
   0   0  -8     3690.45     4007.67    429.78 o 
   0   0  -9      123.95      166.17     26.65 o 
   0   0 -10    23743.93    22794.43   2432.55 o 
   0   0 -11      109.53      130.34     28.16 o 
   0   0 -12     4500.30     5109.89    214.91 o 
   0   0  13      505.29      550.63     63.10 o 
   0   0  14     3086.73     3383.43    147.79 o 
   0   0 -15      112.92      177.49     49.79 o 
   0   0 -16    14938.16    15667.61    331.74 o 
   0   0 -17        0.61       27.31     45.99 o 
   0   0 -18       19.11      -27.26     47.22 o 
   0   0 -19      461.83      397.75     74.09 o 
   0   0 -20     2753.82     2626.83    403.44 o 
   0   0 -21        0.28       41.98     92.71 o 
   0   0 -22     6779.81     6605.94    282.50 o 
   0   1 -22      238.87      262.80     73.92 o 
   0   1 -21      193.29      149.84     68.57 o 
   0   1 -20     2749.23     3185.26    174.31 o 
   0   1 -19     7137.24     6897.98    244.34 o 
   0   1 -18     5472.23     5505.14    212.19 o 
   0   1 -17     7343.62     7490.98    236.30 o 
   0   1 -16     2076.17     1895.83    119.24 o 
   0   1 -15      742.13      863.82     80.20 o 
   0   1 -14     7022.38     7400.63    215.70 o 
   0  -1  13     8862.64     9212.46    375.89 o 
   0   1 -12     2713.09     2859.11    123.95 o 
   0  -1  11     6257.38     7237.67    186.85 o 
   0   1 -10      499.19      717.62     59.62 o 
   0   1  -9    22374.30    25168.75    312.20 o 
   0   1  -8    17439.11    19773.10    454.37 o 
   0   1  -7    27844.66    29323.78    295.29 o 
   0  -1   6     4652.50     5204.14    115.89 o 
   0   1  -5     2547.26     2515.10    259.95 o 
   0   1  -4    10858.08    10375.73   1465.43 o 
   0   1  -3    63072.92    67251.32    291.76 o 
   0   1  -2    10253.77    11651.75    102.53 o 
   0  -1  -2    10648.53    11067.20   1073.58 o 
   0  -1  -3    63793.68    69648.63    301.74 o 
   0   1   4    11064.31    12417.18    144.57 o 
   0   1   5     2270.42     2656.89     75.90 o 
   0  -1  -6     4595.75     5431.56    118.05 o 
   0  -1  -7    27938.18    29076.88    292.80 o 
   0  -1  -8    18538.30    18883.76   1653.78 o 
   0   1   9    21034.51    21612.21   3110.68 o 
   0  -1 -10      532.31      646.18     51.08 o 
   0   1  11     6412.37     6702.35    755.02 o 
   0  -1 -12     2553.93     2442.52    251.49 o 
   0  -1 -13     7862.42     7817.61   1370.11 o 
   0  -1 -14     6436.86     6376.82   1076.90 o 
   0  -1 -15      651.30      580.46     73.46 o 
   0  -1 -16     1524.29     1808.64    121.61 o 
   0   1  17     6974.40     6834.08    702.26 o 
   0   1  18     5780.53     5475.31    451.40 o 
   0  -1 -19     6746.18     6733.98    287.31 o 
   0   1  20     3379.91     3307.66    162.65 o 
   0   1  21      154.99      128.90     64.90 o 
   0   1  22      182.66      189.71     72.45 o 
   0   2 -22      144.50      314.08     81.31 o 
   0   2 -21     5640.73     5933.31    237.50 o 
   0   2 -20     1554.84     1409.74    118.98 o 
   0   2 -19      434.00      478.16     76.46 o 
   0   2 -18     1866.18     1826.95    126.41 o 
   0   2 -17     2920.65     3347.69    161.97 o 
   0   2 -16      728.11      703.83     80.20 o 
   0   2 -15    27959.25    29184.61    431.71 o 
   0  -2  14      153.68      240.21     56.88 o 
   0  -2  13      716.92      864.10     75.43 o 
   0  -2  12     3247.87     3340.22    368.70 o 
   0   2 -11    11510.75    12294.59    419.68 o 
   0   2 -10     8312.34     8702.66    428.80 o 
   0  -2   9    11688.71    11831.00    215.27 o 
   0  -2   8     4992.63     5417.37    410.21 o 
   0  -2   7     3712.81     3374.78    603.37 o 
   0  -2   6     3866.64     3799.71    461.00 o 
   0  -2   5    22144.76    22930.65    226.38 o 
   0   2  -4     3327.94     3650.17     80.94 o 
   0   2  -3      362.26      347.82     24.11 o 
   0   2  -2       34.66       33.48     10.09 o 
   0   2  -1    25291.47    25004.76    145.77 o 
   0   2   0    38439.37    11085.81   5434.43 o 
   0  -2  -1    25488.09    23668.20   1671.35 o 
   0  -2  -2       29.95       26.95      6.85 o 
   0  -2  -3      267.07      253.74     44.97 o 
   0   2   4     3144.27     3418.18    316.09 o 
   0  -2  -5    19798.02    20200.68   2538.52 o 
   0   2   6     3882.72     3974.83    372.66 o 
   0   2   7     4181.99     4055.34    166.85 o 
   0   2   8     4436.80     5037.72    604.24 o 
   0   2   9    10550.78    10731.08   1270.19 o 
   0   2  10     7940.95     7929.65    745.96 o 
   0   2  11    11560.37    11379.00    987.76 o 
   0  -2 -12     2813.51     2595.10    437.58 o 
   0  -2 -13      948.40      187.88    436.15 o 
   0   2  14      112.44      126.60     36.98 o 
   0  -2 -15    26715.22    25295.30   3876.20 o 
   0  -2 -16      579.75      517.63    116.78 o 
   0  -2 -17     2907.45     2792.83    210.48 o 
   0  -2 -18     1723.12     1700.83    224.91 o 
   0  -2 -19      356.82      297.59     54.03 o 
   0   2  20     1411.46     1480.34    114.28 o 
   0   2  21     5372.53     5053.64    462.09 o 
   0  -2 -22      155.15       50.66     88.69 o 
   0   3 -22     2235.74     2535.21    169.72 o 
   0   3 -21     2437.16     2038.96    149.91 o 
   0   3 -20      761.03      949.46     99.46 o 
   0   3 -19      309.46      368.18     62.59 o 
   0   3 -18     5830.73     5868.42    217.23 o 
   0   3 -17      811.51      751.58     84.78 o 
   0   3 -16     1060.69     1093.21     95.12 o 
   0   3 -15     6745.83     7106.37    216.40 o 
   0  -3  14    14855.95    16319.91    703.43 o 
   0   3 -13      362.92      433.09     56.76 o 
   0   3 -12     4255.15     4735.83    161.53 o 
   0  -3  11      609.72      688.21     61.98 o 
   0  -3  10       60.37       39.00     29.31 o 
   0  -3   9       28.69       79.73     28.51 o 
   0  -3   8    55988.45    55845.76   5645.31 o 
   0   3  -7      188.61      200.03     30.58 o 
   0  -3   6    11635.37    12597.75    393.30 o 
   0  -3   5    19417.51    20451.14   1205.99 o 
   0   3  -4    23215.73    22912.03    213.27 o 
   0   3  -3     5135.77     4935.28     90.94 o 
   0   3  -2    27017.29    26101.12    189.70 o 
   0   3  -1     1905.80     1952.67     49.39 o 
   0  -3   0       30.92       30.77     10.23 o 
   0  -3  -1     1803.66     1706.95    135.22 o 
   0  -3  -2    26250.11    26460.44   5053.80 o 
   0  -3  -3     5569.55     5829.15    758.17 o 
   0  -3  -4    22979.78    24415.42   2819.26 o 
   0  -3  -5    19864.44    20987.57   1564.71 o 
   0  -3  -6    11423.64    11852.16   1263.67 o 
   0  -3  -7      137.17      135.18     23.79 o 
   0   3   8    53713.37    55986.25   5246.44 o 
   0  -3  -9       21.98       60.90     22.70 o 
   0   3  10       81.31       53.73     36.08 o 
   0  -3 -11      461.03      535.23    100.11 o 
   0  -3 -12     3871.42     4019.87    537.95 o 
   0   3  13      325.52      112.99    171.28 o 
   0   3  14    14196.49    13828.20   2154.04 o 
   0  -3 -15     6973.71     6601.58    858.86 o 
   0  -3 -16     1256.25     1246.95     86.91 o 
   0  -3 -17      767.31      671.37     70.58 o 
   0  -3 -18     5387.67     5444.72    285.37 o 
   0   3  19      277.79      325.68     57.89 o 
   0   3  20      789.60      809.48     90.25 o 
   0  -3 -21     2955.71     2643.98    153.65 o 
   0  -3 -22     2204.22     2473.34    169.13 o 
   0   4 -22     3325.83     3383.82    200.04 o 
   0   4 -21     3098.26     2764.38    176.26 o 
   0   4 -20      147.00      116.99     62.13 o 
   0   4 -19     1279.88     1123.43    109.40 o 
   0   4 -18      399.18      336.25     62.69 o 
   0   4 -17      775.75      705.43     83.27 o 
   0   4 -16     5837.60     6052.51    439.66 o 
   0   4 -15     2922.85     2878.92    139.64 o 
   0   4 -14      100.07      109.28     38.44 o 
   0  -4  13      438.99      423.40     57.53 o 
   0  -4  12     5436.07     5263.39   1001.53 o 
   0   4 -11    10454.73    10313.47    844.18 o 
   0   4 -10     2540.55     2480.15    160.68 o 
   0   4  -9     7398.78     6891.61    903.74 o 
   0  -4   8      876.22     1169.24    191.60 o 
   0  -4   7     1870.47     2357.35    269.03 o 
   0  -4   6    19346.09    20241.78   1082.89 o 
   0   4  -5     8494.23     7964.00    142.52 o 
   0   4  -4     1096.15     1063.19     49.70 o 
   0   4  -3     7764.59     7940.01    123.76 o 
   0   4  -2     6673.75     6872.56    107.93 o 
   0   4  -1      216.83      166.28     19.03 o 
   0   4   0    25270.73    23110.92   1247.20 o 
   0   4   1      203.22      149.74     21.80 o 
   0   4   2     6377.61     6479.84   1121.06 o 
   0   4   3     7325.09     6807.51    434.50 o 
   0  -4  -4     1021.24      946.41     74.16 o 
   0  -4  -5     8326.82     8497.04    955.32 o 
   0  -4  -6    18395.35    19257.62   1883.08 o 
   0   4   7     2023.58     2484.18    140.19 o 
   0   4   8      898.78     1101.03    136.39 o 
   0  -4  -9     7647.58     7667.09    634.75 o 
   0  -4 -10     2191.66     2258.14    317.03 o 
   0   4  11     9441.29     9868.89    907.14 o 
   0  -4 -12     6272.08     6443.40    282.07 o 
   0   4  13      316.68       79.40    193.65 o 
   0  -4 -14      116.56       75.41     45.49 o 
   0  -4 -15     2138.76     1896.79    548.88 o 
   0  -4 -16     6217.68     5996.05    678.90 o 
   0  -4 -17      648.66      581.75    133.11 o 
   0   4  18      410.29      330.62    101.13 o 
   0  -4 -19     1070.65     1049.35    220.99 o 
   0  -4 -20      202.92      207.92     59.55 o 
   0  -4 -21     2583.85     2713.09    180.78 o 
   0  -4 -22     3479.86     3757.73    210.78 o 
   0   5 -22      448.13      409.25     90.63 o 
   0   5 -21      219.12      105.72     78.62 o 
   0   5 -20      476.17      419.70     73.88 o 
   0   5 -19     1367.37     1393.56    120.96 o 
   0   5 -18      720.83      759.57     91.00 o 
   0   5 -17     1441.67     1339.69    109.42 o 
   0   5 -16      376.41      330.93     62.34 o 
   0   5 -15     6086.29     5557.03    197.30 o 
   0   5 -14      398.50      377.32     58.36 o 
   0  -5  13     6378.44     6369.49    327.01 o 
   0   5 -12     2013.44     2052.29     93.47 o 
   0  -5  11      433.65      372.50     42.34 o 
   0  -5  10     1105.17     1112.49    107.42 o 
   0   5  -9    15429.44    16326.73   1688.06 o 
   0  -5   8      477.91      395.16     60.62 o 
   0  -5   7    10593.79    10410.72    706.45 o 
   0   5  -6      405.13      432.15     40.95 o 
   0   5  -5      198.28      169.72     25.90 o 
   0   5  -4      535.02      539.05     38.75 o 
   0   5  -3       57.41       51.27     14.91 o 
   0   5  -2     1151.52     1130.11     49.25 o 
   0   5  -1     2997.92     2669.52     76.82 o 
   0   5   0       34.35       27.78     20.78 o 
   0   5   1     2829.91     2748.79    248.94 o 
   0   5   2     1215.35     1332.42    114.75 o 
   0   5   3       53.24       57.49     27.42 o 
   0   5   4      416.66      432.12     48.44 o 
   0  -5  -5      273.46      269.85     35.35 o 
   0  -5  -6      391.46      474.19     53.90 o 
   0  -5  -7     9428.95     9338.85    944.53 o 
   0  -5  -8      594.00      506.39     43.82 o 
   0  -5  -9    15264.72    15644.42   1623.95 o 
   0   5  10     1234.82     1089.22     67.98 o 
   0  -5 -11      352.43      342.62     43.34 o 
   0   5  12     1468.26     1512.17    239.93 o 
   0  -5 -13     5191.59      106.98   1082.12 o 
   0  -5 -14      299.47      310.30     58.17 o 
   0  -5 -15     7019.80     6933.08    231.59 o 
   0  -5 -16      426.29      442.32     62.32 o 
   0   5  17     1319.95     1178.66    185.61 o 
   0  -5 -18      553.42      565.40    109.45 o 
   0  -5 -19     1336.81     1221.47     99.30 o 
   0  -5 -20      377.17      282.30     62.72 o 
   0  -5 -21      170.55      196.33     85.33 o 
   0  -5 -22      338.44      264.98     93.37 o 
   0   6 -21      423.86      504.87     94.30 o 
   0   6 -20     1786.42     1790.53    137.33 o 
   0   6 -19      312.81      251.48     62.72 o 
   0   6 -18       36.65       51.70     51.12 o 
   0   6 -17       77.44       78.03     48.00 o 
   0   6 -16     1503.49     1459.09    109.94 o 
   0   6 -15     1284.11     1229.77     97.47 o 
   0   6 -14      809.49      866.94    175.18 o 
   0  -6  13     3624.57     3736.07    425.56 o 
   0  -6  12     2450.28     2668.67    342.23 o 
   0  -6  11     3064.23     2886.01    129.34 o 
   0   6 -10     5066.35     5540.31    183.99 o 
   0  -6   9     3140.43     3351.75    252.02 o 
   0  -6   8      233.63      268.55     64.49 o 
   0  -6   7    13448.96    14171.85   1356.54 o 
   0   6  -6     9480.77    10224.65    986.86 o 
   0   6  -5     1538.36     1332.87     64.90 o 
   0   6  -4     6037.76     6008.25    129.09 o 
   0   6  -3     7538.09     7569.39    140.10 o 
   0   6  -2      978.96     1142.49     56.74 o 
   0  -6   1     1760.23     1651.29    147.91 o 
   0  -6   0     2282.38     2442.81    419.00 o 
   0   6   1     1936.64     1884.39    354.88 o 
   0  -6  -2      963.81     1059.73    163.10 o 
   0   6   3     8088.84     8990.18   1045.89 o 
   0  -6  -4     5914.87     5886.96    574.90 o 
   0  -6  -5     1450.16     1476.38     64.15 o 
   0  -6  -6     9474.70    10561.28   1377.59 o 
   0  -6  -7    14447.15    15474.42   1890.89 o 
   0  -6  -8      232.44      154.98    165.32 o 
   0   6   9     3319.99     3143.68    192.11 o 
   0   6  10     4759.75     4829.43    492.98 o 
   0  -6 -11     2871.86     2852.08    301.44 o 
   0   6  12     2607.94     2571.08    241.71 o 
   0   6  13     3913.94       77.81    709.23 o 
   0  -6 -14      881.12      980.29     93.87 o 
   0  -6 -15     1606.21     1462.11    113.24 o 
   0  -6 -16     1307.17     1725.14    126.90 o 
   0   6  17      100.46       80.91     41.16 o 
   0  -6 -18       50.42       36.27     80.99 o 
   0   6  19      242.98      184.85     91.87 o 
   0  -6 -20     1839.36     1846.91    154.20 o 
   0  -6 -21      382.40      321.54     79.47 o 
   0   7 -21      390.24      161.36     87.26 o 
   0   7 -20      380.75      470.36     86.22 o 
   0   7 -19     4306.95     4052.68    198.89 o 
   0   7 -18     1410.58     1487.79    117.90 o 
   0   7 -17      532.51      438.77     69.38 o 
   0   7 -16      117.49       56.66     42.59 o 
   0   7 -15       13.26       10.06     38.33 o 
   0  -7  14     4041.11     4620.49    570.22 o 
   0   7 -13     2421.09     2742.71    402.27 o 
   0   7 -12     2045.30     2027.83    112.31 o 
   0   7 -11      160.35      140.76     38.82 o 
   0   7 -10      276.74      259.82     71.50 o 
   0  -7   9       79.47       86.31     45.09 o 
   0  -7   8     8247.47     8347.19    862.26 o 
   0   7  -7     2308.45     2539.02    283.73 o 
   0   7  -6     3768.71     3670.93    115.50 o 
   0   7  -5      401.72      415.26     40.02 o 
   0   7  -4     1087.38     1131.84     86.69 o 
   0   7  -3      516.25      365.20     35.60 o 
   0   7  -2      785.36      711.73     47.04 o 
   0   7  -1     3265.68     3254.69    749.70 o 
   0   7   0      193.27      206.40     30.77 o 
   0  -7  -1     3429.05     3302.01    295.24 o 
   0  -7  -2      710.07      602.29    142.81 o 
   0   7   3      483.10      311.58     34.27 o 
   0  -7  -4     1464.54     1632.36    387.44 o 
   0   7   5      408.03      426.21     81.05 o 
   0  -7  -6     3571.54     3505.95    367.90 o 
   0   7   7     2527.07      317.19   1024.84 o 
   0  -7  -8     8575.35     9463.96   1992.04 o 
   0   7   9       58.17       63.51     24.43 o 
   0  -7 -10      384.38      354.64     43.83 o 
   0  -7 -11      164.02      143.65     32.25 o 
   0  -7 -12     2737.49      150.28    711.31 o 
   0  -7 -13     2429.37     2324.89    121.69 o 
   0  -7 -14     3870.71     4314.74    182.98 o 
   0  -7 -15       13.34       16.70     75.28 o 
   0  -7 -16      159.28       87.92     52.96 o 
   0   7  17      405.39      351.67     63.44 o 
   0  -7 -18     1657.37     1944.64    120.65 o 
   0  -7 -19     4009.57     4170.33    233.37 o 
   0  -7 -20      324.28      178.87    110.78 o 
   0  -7 -21       67.43      -68.55    126.66 o 
   0   8 -20      211.36      244.09     84.93 o 
   0   8 -19      456.66      563.76     86.77 o 
   0   8 -18      683.69      593.40     85.98 o 
   0   8 -17     1886.50     1856.15    131.04 o 
   0   8 -16      179.82      160.90     42.19 o 
   0   8 -15     4678.73     5464.79    673.86 o 
   0   8 -14      407.48      484.07    153.13 o 
   0   8 -13     1248.40     1224.65     94.56 o 
   0   8 -12      245.42      237.59     49.94 o 
   0   8 -11      608.48      617.55     65.83 o 
   0   8 -10      529.70      501.65     58.14 o 
   0   8  -9     3166.04     3317.04    306.27 o 
   0   8  -8     5564.78     6194.57    534.46 o 
   0   8  -7      155.70      156.18     33.66 o 
   0   8  -6     1273.54     1420.78     77.06 o 
   0   8  -5     9215.40     8345.31    174.67 o 
   0   8  -4     1479.51     1558.80     76.47 o 
   0  -8   3     3721.89     4656.94   1040.72 o 
   0  -8   2     8708.30    10224.65   2956.69 o 
   0   8  -1    14684.75    15465.67   1287.70 o 
   0  -8   0     2717.41     2925.25    341.41 o 
   0  -8  -1    15012.89    15867.11   3960.86 o 
   0  -8  -2     8368.03     8373.67   1087.49 o 
   0  -8  -3     3385.06     3479.48    286.02 o 
   0   8   4     1622.84     1799.82    125.61 o 
   0   8   5     8790.52      373.49   1937.49 o 
   0   8   6     1180.92      295.97    543.40 o 
   0  -8  -7      200.88      249.25     41.75 o 
   0  -8  -8     5587.63     6233.27    751.12 o 
   0  -8  -9     2857.80     3199.15    495.98 o 
   0   8  10      453.81      414.97     82.25 o 
   0   8  11      673.70      370.21    280.59 o 
   0   8  12      299.93       79.05    171.30 o 
   0  -8 -13      901.50      955.03     83.91 o 
   0  -8 -14      300.23      313.14     53.48 o 
   0  -8 -15     5011.77     5209.85    207.24 o 
   0  -8 -16      168.66      187.36     55.12 o 
   0   8  17     2004.33     2079.60    123.04 o 
   0  -8 -18      891.42      875.68     86.96 o 
   0  -8 -19      456.21      376.26     80.52 o 
   0  -8 -20      153.96       26.91    127.67 o 
   0  -8 -21     3745.63     3754.11    209.85 o 
   0   9 -20     1628.73     1619.44    139.54 o 
   0   9 -19      119.64      174.96     69.99 o 
   0   9 -18     5247.04     5371.51    224.36 o 
   0   9 -17     3674.26     3968.57    187.83 o 
   0  -9  16        8.35      -11.10     81.05 o 
   0  -9  15      123.52       79.38    102.57 o 
   0   9 -14       47.99       66.18     42.25 o 
   0   9 -13     3076.81     3264.90    151.17 o 
   0   9 -12     8784.69     9524.81    246.11 o 
   0   9 -11     3263.87     3363.71    144.02 o 
   0   9 -10     1290.81     1435.76     92.31 o 
   0   9  -9     2760.08     2953.86    167.79 o 
   0  -9   8      100.60       79.76     33.98 o 
   0   9  -7     6033.06     7116.61    180.04 o 
   0   9  -6      765.12      837.11     64.09 o 
   0   9  -5     1837.85     1846.25     88.54 o 
   0   9  -4    10773.58    10950.31    696.13 o 
   0  -9   3     6483.12     7072.15    413.29 o 
   0  -9   2    10700.25    11509.32   1641.05 o 
   0   9  -1     5365.37     4869.07    434.51 o 
   0  -9   0      144.22      139.18     46.32 o 
   0  -9  -1     5302.42      226.62   1245.60 o 
   0   9   2    10510.57      262.12   1863.79 o 
   0   9   3     7248.54      979.45   3033.16 o 
   0  -9  -4    11758.87    11382.36   1300.12 o 
   0   9   5     1902.36     1843.94    133.96 o 
   0  -9  -6      819.82     1000.09     64.88 o 
   0   9   7     6535.18     7261.41    713.83 o 
   0  -9  -8      129.08      116.78     29.85 o 
   0  -9  -9     2998.48     3587.34    390.30 o 
   0  -9 -10     1375.60      243.55    555.03 o 
   0  -9 -11     3917.15      156.11   1143.86 o 
   0  -9 -12     9472.12    10299.63    262.86 o 
   0  -9 -13     2535.94     2628.78    134.64 o 
   0  -9 -14       64.21       -4.84    110.11 o 
   0  -9 -15      166.88       96.72     52.53 o 
   0   9  16        8.77       39.26     55.36 o 
   0   9  17     3337.12     3690.53    177.96 o 
   0  -9 -18     5339.74     5485.34    233.14 o 
   0  -9 -19      159.42      134.72     85.80 o 
   0  -9 -20     1696.37     1722.81    143.14 o 
   0  10 -19      246.04      172.84    101.75 o 
   0  10 -18      228.00      401.60     72.74 o 
   0  10 -17     2079.15     2255.70    145.79 o 
   0  10 -16     7226.95     7967.03    261.39 o 
   0  10 -15       36.04       70.02     48.61 o 
   0  10 -14    11361.42    11917.67    299.00 o 
   0  10 -13      134.87      232.97     54.24 o 
   0  10 -12      941.40     1181.09     94.09 o 
   0  10 -11     2656.29     2954.14    137.72 o 
   0  10 -10     4941.11     5330.89    177.55 o 
   0  10  -9       50.95       70.22     32.45 o 
   0  10  -8      456.91      565.98     57.50 o 
   0 -10   7       24.27       23.90     33.38 o 
   0  10  -6     5406.96     5814.93    168.49 o 
   0  10  -5     2663.56     2758.79    207.79 o 
   0 -10   4     7760.91    10384.78   1514.10 o 
   0 -10   3      448.19      407.57    322.75 o 
   0  10  -2     3006.92     2571.79    833.45 o 
   0 -10   1     2141.73     2429.53    687.99 o 
   0  10   0    10551.85     9615.50   1390.47 o 
   0 -10  -1     2271.23     1836.88    505.31 o 
   0  10   2     3521.70     3611.26    234.83 o 
   0  10   3      326.16      132.50    243.76 o 
   0  10   4     6934.18     2186.90   3238.37 o 
   0  10   5     2866.98     1075.42   1324.10 o 
   0 -10  -6     5819.32      942.18   2262.91 o 
   0  10   7       23.86       27.92     40.51 o 
   0 -10  -8      330.43      137.79    205.89 o 
   0 -10  -9       67.55       45.13     43.26 o 
   0 -10 -10     5303.89     6210.85    808.61 o 
   0 -10 -11     2545.88     2930.35    212.05 o 
   0 -10 -12     1179.45     1165.72    101.77 o 
   0 -10 -13       97.01       91.55     62.76 o 
   0 -10 -14    11588.55    11423.46    300.19 o 
   0 -10 -15       37.85       33.85     72.70 o 
   0 -10 -16     7966.40     8523.92    701.25 o 
   0  10  17     1919.42     1781.43    118.43 o 
   0 -10 -18      315.27      324.35     84.97 o 
   0 -10 -19      341.38      415.04     94.02 o 
   0 -10 -20     5689.87     5724.61    261.96 o 
   0  11 -19     5058.52     5907.45    248.68 o 
   0  11 -18      324.90      444.12     83.01 o 
   0  11 -17     3959.19     3874.31    192.20 o 
   0  11 -16     2134.78     2309.97    150.81 o 
   0  11 -15      317.32      415.31     71.92 o 
   0  11 -14       59.65      104.20     46.02 o 
   0  11 -13    12545.28    13586.99    314.91 o 
   0  11 -12      523.90      578.95     72.10 o 
   0  11 -11     6367.13     7298.01    219.09 o 
   0  11 -10     2658.97     2915.07    138.06 o 
   0  11  -9     4059.89     4334.70    164.22 o 
   0  11  -8      811.60      950.31     78.89 o 
   0  11  -7    10439.67    10573.39    237.76 o 
   0  11  -6        4.66        5.97     43.13 o 
   0 -11   5      793.63      750.60     71.67 o 
   0 -11   4       27.23       18.05     43.15 o 
   0  11  -3    26960.69    29475.16   9512.25 o 
   0 -11   2      649.28      619.90     62.38 o 
   0 -11   1     2415.65     2558.74    731.57 o 
   0 -11   0       10.07       37.76     31.38 o 
   0 -11  -1     2054.99     2042.43    154.29 o 
   0 -11  -2      561.59      588.26    107.24 o 
   0 -11  -3    27705.02    27621.09   4172.13 o 
   0  11   4       32.25       39.30     31.94 o 
   0 -11  -5      938.57      882.95    174.61 o 
   0 -11  -6        5.19        2.92     46.65 o 
   0  11   7     5816.53    11153.77    254.10 o 
   0 -11  -7    10316.26    10960.17   1038.79 o 
   0 -11  -8      742.41      764.29     67.11 o 
   0 -11  -9     4814.90     5344.34   2211.91 o 
   0 -11 -10     2957.20     3179.81    498.14 o 
   0 -11 -11     5583.24     6394.57    195.10 o 
   0 -11 -12      586.48      600.43     81.39 o 
   0 -11 -13    13309.59    14371.34    339.44 o 
   0 -11 -14       69.39       27.35     46.18 o 
   0  11  15      328.27      265.78     58.94 o 
   0  11  16     2022.55     2059.80    129.32 o 
   0 -11 -17     3473.94     3694.49    191.68 o 
   0 -11 -18      362.21      387.20     94.02 o 
   0 -11 -19     5404.09     5614.24    255.32 o 
   0  12 -18      108.42      161.66    102.49 o 
   0  12 -17     1709.08     1994.31    142.90 o 
   0  12 -16     3223.29     3118.64    172.37 o 
   0  12 -15     4158.99     4564.40    201.59 o 
   0  12 -14     2292.50     2357.19    143.17 o 
   0  12 -13      483.48      525.66     77.15 o 
   0  12 -12     3051.34     3427.69    163.01 o 
   0  12 -11     1524.02     1724.33    117.31 o 
   0  12 -10     6550.26     7485.40    225.20 o 
   0  12  -9      837.29      792.13     76.41 o 
   0  12  -8     1260.45     1608.26    103.84 o 
   0  12  -7     1560.52     1595.13    102.36 o 
   0  12  -6     6459.97     7951.70    213.57 o 
   0  12  -5     9469.33    11209.32    247.94 o 
   0  12  -4    27492.47    24692.03    463.92 o 
   0 -12   3      100.41      138.93     64.56 o 
   0 -12   2     1014.33      939.62    329.26 o 
   0 -12   1    10763.77    12392.15   1932.84 o 
   0  12   0     4612.84     4730.65    455.12 o 
   0  12   1    11032.67    11858.16    638.86 o 
   0  12   2     1295.62     1569.16     92.79 o 
   0 -12  -3       96.82      111.92     48.82 o 
   0 -12  -4    26313.68    26908.05   5080.18 o 
   0 -12  -5     9760.27    10945.93    946.70 o 
   0  12   6     7099.61     7422.04    904.64 o 
   0  12   7     1560.68     1684.24    442.59 o 
   0 -12  -8     1094.30      952.25    258.60 o 
   0 -12  -9      699.93      612.74    232.37 o 
   0 -12 -10     6884.95     6774.30    201.55 o 
   0 -12 -11     1702.09     1962.92    117.54 o 
   0 -12 -12     3125.28     3329.81    144.71 o 
   0  12  13      348.49      256.08     61.57 o 
   0  12  14     2055.15     2100.10    123.62 o 
   0  12  15     4458.24     5059.57    254.38 o 
   0 -12 -16     3109.19     3160.23    190.48 o 
   0 -12 -17     1981.72     2098.96    162.21 o 
   0 -12 -18      148.64      139.18    100.35 o 
   0 -12 -19     1578.44     1398.86    130.44 o 
   0  13 -17       60.73       70.01     78.56 o 
   0  13 -16      534.89      554.74     90.60 o 
   0  13 -15      694.38      626.96     85.92 o 
   0  13 -14     4777.74     5314.91    217.62 o 
   0  13 -13     2783.65     3133.90    164.22 o 
   0  13 -12    13663.22    15164.75    343.62 o 
   0  13 -11      223.33      202.05     53.60 o 
   0  13 -10     5607.75     6564.20    218.68 o 
   0  13  -9     2810.51     2818.28    143.32 o 
   0  13  -8     9742.58    10613.78    264.31 o 
   0  13  -7     4639.12     5384.73    186.98 o 
   0  13  -6     7164.12     8542.32    229.38 o 
   0  13  -5      913.60      915.60     80.80 o 
   0  13  -4    11643.56     9590.57    311.62 o 
   0  13  -3     3292.11     3930.49    150.54 o 
   0  13  -2     6994.61     6929.08    194.30 o 
   0  13  -1      376.70      291.82     47.70 o 
   0  13   0      618.52      641.79     66.07 o 
   0 -13  -1      433.79      450.99     57.14 o 
   0  13   2     6443.69     6104.99    804.19 o 
   0  13   3     3561.20     4331.37    162.42 o 
   0 -13  -4    13310.85    13238.76   2204.90 o 
   0  13   5      657.36      619.55     69.29 o 
   0 -13  -6     6037.81     6190.77    598.00 o 
   0  13   7     4536.84     4965.39   1068.91 o 
   0 -13  -8     9516.34     9890.40   1128.19 o 
   0 -13  -9     2666.65     2777.35    439.27 o 
   0 -13 -10     6315.60     6693.09   1257.06 o 
   0  13  11      163.97      102.77     56.41 o 
   0 -13 -12    12205.12    13027.16   1123.88 o 
   0 -13 -13     2742.06     2872.69    147.02 o 
   0 -13 -14     5513.09     6083.65    209.62 o 
   0  13  15      596.56      609.68     78.76 o 
   0 -13 -16      539.30      458.14     88.73 o 
   0 -13 -17       43.75      -41.56    148.27 o 
   0 -13 -18     4825.22     5116.26    248.59 o 
   0  14 -16       35.12      -11.17    116.63 o 
   0  14 -15     2029.36     2388.76    155.79 o 
   0  14 -14       79.91      116.24     56.93 o 
   0  14 -13      872.24      897.97     97.26 o 
   0  14 -12      565.66      626.40     89.39 o 
   0  14 -11    19738.84    22836.04    425.27 o 
   0  14 -10     2291.98     2499.99    142.39 o 
   0  14  -9     4862.45     4895.76    190.91 o 
   0  14  -8      203.43      262.08     59.92 o 
   0  14  -7     4306.56     4383.06    176.13 o 
   0  14  -6      248.58      206.15     66.73 o 
   0  14  -5    27046.65    32505.34    452.44 o 
   0  14  -4       18.55       50.41     37.45 o 
   0  14  -3     6211.82     5254.47    226.49 o 
   0  14  -2     1264.64     1178.75     89.41 o 
   0  14  -1    11682.27    11360.08    265.58 o 
   0  14   0     1349.43     1335.58     95.60 o 
   0  14   1    11902.59    12551.16    274.65 o 
   0  14   2     1383.91     1564.95    104.29 o 
   0  14   3     4968.42     5731.18    196.45 o 
   0  14   4       24.91      -15.81     65.11 o 
   0 -14  -5    26745.79    24876.57   1988.13 o 
   0  14   6      183.51      216.22     84.75 o 
   0 -14  -7     5096.33     5695.14    393.91 o 
   0  14   8      274.39      335.56    101.33 o 
   0 -14  -9     3608.65     3499.59    852.49 o 
   0  14  10     2050.41     2119.71    127.36 o 
   0  14  11    20053.91    22304.49   1031.28 o 
   0 -14 -12      779.31      878.76     88.37 o 
   0 -14 -13      985.14     1014.06    143.28 o 
   0  14  14       67.28       66.43     72.61 o 
   0 -14 -15     1750.61     1957.02    147.72 o 
   0 -14 -16       37.45        6.78    106.04 o 
   0 -14 -17     2017.78     2169.61    169.52 o 
   0  15 -15      683.49      695.47     95.97 o 
   0  15 -14     1357.14     1448.84    128.55 o 
   0  15 -13     3780.93     4574.74    210.43 o 
   0  15 -12     5266.09     5826.33    230.54 o 
   0  15 -11      427.70      419.06     76.14 o 
   0  15 -10      713.03      859.71     97.97 o 
   0  15  -9     8591.42    10305.63    286.82 o 
   0  15  -8     7780.83     9310.56    267.43 o 
   0  15  -7     5910.41     5408.29    201.49 o 
   0  15  -6      741.31      908.72     89.95 o 
   0  15  -5      891.88      790.42    102.22 o 
   0  15  -4     4506.55     5101.45    188.81 o 
   0  15  -3     4377.64     5017.20    184.17 o 
   0  15  -2     3472.72     2814.90    140.33 o 
   0  15  -1     2714.05     3017.78    145.29 o 
   0  15   0      402.44      330.62     71.18 o 
   0  15   1     2318.10     2447.45    129.83 o 
   0  15   2     3383.12     3543.25    159.10 o 
   0  15   3     4546.81     4942.71    190.39 o 
   0  15   4     5034.53     5183.49    195.42 o 
   0  15   5      646.38      796.83     92.20 o 
   0  15   6      540.12      514.30     74.19 o 
   0  15   7     5758.61     4246.21    249.80 o 
   0 -15  -8     6921.88     6778.82    563.21 o 
   0  15   9     9816.49    10981.33    833.60 o 
   0  15  10      813.03      833.30     88.55 o 
   0 -15 -11      537.19      546.98    133.45 o 
   0  15  12     4431.88     4397.90   1127.16 o 
   0  15  13     3732.71     4510.65    193.02 o 
   0 -15 -14     1382.37     1148.90    124.08 o 
   0 -15 -15      749.02      825.96    115.99 o 
   0 -15 -16       81.41      112.28    114.57 o 
   0  16 -14     1424.94     1567.41    131.44 o 
   0  16 -13      396.71      587.68     91.37 o 
   0  16 -12     5845.22     6626.30    252.63 o 
   0  16 -11      175.29      161.64     67.79 o 
   0  16 -10    11547.59    14271.04    352.97 o 
   0  16  -9       65.43       80.76     77.31 o 
   0  16  -8      873.05      854.91     94.16 o 
   0  16  -7      971.97      966.77     94.08 o 
   0  16  -6     2058.21     2931.96    151.58 o 
   0  16  -5      178.56      108.48     60.40 o 
   0  16  -4     8889.21     8444.28    247.05 o 
   0  16  -3       42.70       38.58     49.92 o 
   0  16  -2     2949.28     3926.04    171.99 o 
   0  16  -1      676.09      636.84     72.82 o 
   0  16   0     3336.53     3843.12    168.05 o 
   0  16   1      730.51      827.54     90.83 o 
   0  16   2     3605.41     4024.02    176.50 o 
   0  16   3       33.15       67.47     49.59 o 
   0  16   4     7580.29     7504.19    249.49 o 
   0  16   5      247.79      358.13     68.27 o 
   0  16   6     2438.38     1611.70    170.20 o 
   0  16   7      981.52      997.24    103.11 o 
   0 -16  -8      835.43      756.15     96.54 o 
   0 -16  -9       87.19      136.13     65.06 o 
   0 -16 -10    10271.52    10930.47    300.22 o 
   0  16  11      222.17      318.73    125.72 o 
   0  16  12     6474.26     7803.59    251.46 o 
   0 -16 -13      452.61      434.71     96.01 o 
   0 -16 -14     1031.60      840.50    108.22 o 
   0 -16 -15     1677.49     1541.75    171.74 o 
   0  17 -13     2441.65     2868.40    177.89 o 
   0  17 -12      878.34     1100.13    115.77 o 
   0  17 -11      911.10     1192.01    118.54 o 
   0  17 -10     2898.24     2896.83    169.60 o 
   0  17  -9     1095.45     1531.99    127.35 o 
   0  17  -8     1375.12     1600.81    123.11 o 
   0  17  -7     3598.73     4672.71    201.73 o 
   0  17  -6     4675.30     4640.97    198.29 o 
   0  17  -5      500.90      349.69     81.47 o 
   0  17  -4     1641.68     2317.96    139.56 o 
   0  17  -3     8438.47    10084.88    281.94 o 
   0  17  -2      818.58     1010.76     99.54 o 
   0  17  -1     1572.37     1976.05    128.51 o 
   0  17   0      121.53       98.12     67.28 o 
   0  17   1     1212.38     1432.95    114.18 o 
   0  17   2      642.02      709.06     89.48 o 
   0  17   3     8273.33     9790.54    286.66 o 
   0  17   4     2051.67     1766.37    169.57 o 
   0  17   5      640.90      844.31    103.03 o 
   0  17   6     4407.47     4614.74    211.57 o 
   0  17   7     3186.05     3567.77    189.55 o 
   0 -17  -8     1632.75     1235.56    123.42 o 
   0 -17  -9     1273.11     1127.44    114.30 o 
   0 -17 -10     3089.13     3206.88    188.54 o 
   0 -17 -11      659.82      683.43    106.31 o 
   0 -17 -12      682.23      574.23    108.20 o 
   0 -17 -13     2239.96     2214.93    167.56 o 
   0 -17 -14      939.16      791.17    118.95 o 
   0  18 -11     6372.81     7305.00    274.06 o 
   0  18 -10       16.95       76.65     90.85 o 
   0  18  -9      505.92      385.02     76.09 o 
   0  18  -8      480.96      548.31     84.51 o 
   0  18  -7     1070.43     1237.74    120.42 o 
   0  18  -6      262.20      201.00     65.06 o 
   0  18  -5     6755.63     7321.07    249.61 o 
   0  18  -4      164.78      155.22     64.77 o 
   0  18  -3      730.27      506.57    100.42 o 
   0  18  -2        7.96       41.05     64.20 o 
   0  18  -1     7064.01     6824.16    240.97 o 
   0  18   0     2934.05     2663.26    153.54 o 
   0  18   1     7423.53     6787.61    242.42 o 
   0  18   2        9.34       94.17     64.30 o 
   0  18   3      994.84     1541.37    121.89 o 
   0  18   4      219.01       98.72     81.92 o 
   0  18   5     6638.27     6709.87    253.44 o 
   0  18   6      340.41      418.53     88.00 o 
   0  18   7     1279.23     1004.77    147.41 o 
   0 -18  -8      481.30      596.20     97.89 o 
   0 -18  -9      365.69      311.95     67.93 o 
   0 -18 -10       22.09       91.90     94.65 o 
   0 -18 -11     6577.61     6883.05    279.46 o 
   0 -18 -12      326.26      840.54    134.36 o 
   0 -18 -13      445.33      688.85    138.58 o 
   0  19  -9      488.96      400.78     84.47 o 
   0  19  -8     2000.97     2194.43    158.67 o 
   0  19  -7      618.98      566.61     82.86 o 
   0  19  -6      267.76      214.26     68.84 o 
   0  19  -5      347.85      461.41     86.55 o 
   0  19  -4     4598.26     5975.09    237.22 o 
   0  19  -3     4987.15     4551.49    208.68 o 
   0  19  -2     4146.45     5248.40    221.47 o 
   0  19  -1      600.20      649.91     97.17 o 
   0  19   0      871.12      917.22    106.82 o 
   0  19   1      476.28      564.17     89.63 o 
   0  19   2     3510.04     3526.80    189.03 o 
   0  19   3     5236.07     6095.86    248.35 o 
   0  19   4     5082.89     6192.33    254.74 o 
   0  19   5      260.34      278.18     82.14 o 
   0  19   6      216.04      204.11     88.44 o 
   0  19   7      589.21      542.37    105.70 o 
   0 -19  -8     1952.82     1635.51    142.17 o 
   0 -19  -9      573.35      461.14     93.06 o 
   0 -19 -10      352.23      434.76    103.34 o 
   0 -19 -11       82.25       45.63    128.27 o 
   0  20  -7      613.69      563.92     95.90 o 
   0  20  -6     1362.36     1230.86    122.55 o 
   0  20  -5      284.07      500.13     89.59 o 
   0  20  -4     3263.37     4088.67    209.10 o 
   0  20  -3      236.19      176.32     82.34 o 
   0  20  -2     1589.76     1266.47    149.04 o 
   0  20  -1     2725.11     2790.72    171.82 o 
   0  20   0     8645.80    11151.13    333.52 o 
   0  20   1     2842.82     3425.39    196.29 o 
   0  20   2     2072.01     2603.85    171.68 o 
   0  20   3      202.26      265.73     91.85 o 
   0  20   4     2728.41     2937.15    183.77 o 
   0  20   5      233.16      318.40     80.98 o 
   0  20   6     1533.87     1730.53    159.32 o 
   0  20   7      728.83     1134.42    135.54 o 
   0 -20  -8      658.43      834.86    123.89 o 
   0 -20  -9      979.44      943.57    134.99 o 
   0  21  -4     1094.56     1093.96    124.21 o 
   0  21  -3     5933.23     7463.57    284.98 o 
   0  21  -2      932.38      819.82    110.58 o 
   0  21  -1      718.91      839.81    111.48 o 
   0  21   0       55.04      183.35     92.75 o 
   0  21   1      520.96      512.33     98.30 o 
   0  21   2      788.67      896.09    113.28 o 
   0  21   3     6287.75     7449.91    292.94 o 
   0  21   4     1140.34      928.08    122.73 o 
   0  21   5      852.26      756.06    145.92 o 
   0  21   6      174.50      118.20    132.67 o 
  -1  21   6     2151.04     2108.83    158.51 o 
  -1  21   5     2485.26     2113.20    157.06 o 
  -1  21   4      791.34      804.89     97.77 o 
  -1  21   3      570.59      535.44     86.96 o 
  -1  21   2     1095.71     1029.31    109.12 o 
  -1  21   1      506.20      583.85     86.67 o 
  -1  21   0      591.34      658.68     94.62 o 
  -1  21  -1      410.65      374.38     81.67 o 
  -1  21  -2      881.26     1004.09    113.29 o 
  -1  21  -3      635.64      636.44     90.29 o 
  -1  21  -4      929.36     1014.35    112.57 o 
  -1  21  -5     2831.18     2686.60    175.69 o 
   1 -20  -9       62.86      110.20     92.03 o 
  -1  20   8     6052.97     5339.75    241.34 o 
  -1  20   7     1281.69     1120.52    118.35 o 
  -1  20   6      498.66      478.57     87.08 o 
  -1  20   5      229.87      196.94     73.68 o 
  -1  20   4     2654.24     2784.97    165.79 o 
  -1  20   3      841.88      684.47     92.56 o 
  -1  20   2     5793.26     5600.89    230.80 o 
  -1  20   1      255.33      172.17     63.82 o 
  -1  20   0      284.05      317.09     69.32 o 
  -1  20  -1      283.64      246.02     62.22 o 
  -1  20  -2     6083.12     6081.06    238.57 o 
  -1  20  -3      831.54      836.06    104.31 o 
  -1  20  -4     2436.67     2581.75    163.89 o 
  -1  20  -5      191.19      216.55     65.73 o 
  -1  20  -6      675.72      682.38     88.25 o 
  -1  20  -7     1468.59     1583.19    137.15 o 
  -1  19  11     2778.20     2569.51    424.26 o 
   1 -19 -10     1734.06     1499.20    428.98 o 
   1 -19  -9      206.51      217.55     89.66 o 
  -1  19   7     1161.11     1011.44    112.23 o 
  -1  19   6     3339.12     3270.47    179.70 o 
  -1  19   5     4373.82     3797.16    190.05 o 
  -1  19   4     1171.11      964.01    101.73 o 
  -1  19   3      267.99      270.14     62.64 o 
  -1  19   2      143.74      135.51     56.20 o 
  -1  19   1     5406.50     5465.81    217.76 o 
  -1  19   0     8245.05     8413.22    271.24 o 
  -1  19  -1     5116.00     4530.67    201.33 o 
  -1  19  -2      131.90      181.77     62.51 o 
  -1  19  -3      197.86      332.16     67.91 o 
  -1  19  -4     1245.10     1426.55    117.61 o 
  -1  19  -5     4364.55     4360.97    200.44 o 
  -1  19  -6     3439.48     3600.01    185.68 o 
  -1  19  -7      987.64      957.68    108.33 o 
  -1  19  -8      732.89      798.28     96.08 o 
  -1  19  -9      282.22      320.60     76.70 o 
   1 -18 -13     3896.86     4236.97    233.55 o 
   1 -18 -12     1414.20     1163.85    120.02 o 
   1 -18 -11     1884.29     1788.90    426.35 o 
  -1  18  10      425.51      383.64     70.19 o 
  -1  18   9     3193.67     3205.70    173.92 o 
  -1  18   8      517.25      470.76     70.29 o 
  -1  18   7     6092.82     5359.79    222.17 o 
  -1  18   6        1.05       25.48     55.98 o 
  -1  18   5      726.75      780.14     91.76 o 
  -1  18   4      916.29      815.23     92.33 o 
  -1  18   3    13756.68    13339.99    330.73 o 
  -1  18   2      499.81      501.95     75.20 o 
  -1  18   1     4264.72     3837.36    177.58 o 
  -1  18   0        0.11       31.77     47.29 o 
  -1  18  -1     4949.70     4749.93    195.67 o 
  -1  18  -2      581.62      703.56     85.60 o 
  -1  18  -3    13753.51    12451.97    316.56 o 
  -1  18  -4      764.25      663.47     84.59 o 
  -1  18  -5      523.89      561.88     76.66 o 
  -1  18  -6        1.13       -8.22     52.24 o 
  -1  18  -7     6453.98     6826.14    246.13 o 
  -1  18  -8      519.98      584.40     82.57 o 
  -1  18  -9     2781.31     2919.24    166.11 o 
  -1  18 -10      351.25      376.10     75.50 o 
  -1  18 -11     2270.11     2240.05    158.88 o 
   1 -17 -14     4312.38     4796.28    244.66 o 
   1 -17 -13      165.79      252.43     72.73 o 
   1 -17 -12     2201.03     2271.99    146.31 o 
  -1  17  11      232.74      196.46     63.16 o 
   1 -17 -10     6435.61     5626.77    988.11 o 
   1 -17  -9      860.55      807.12    106.70 o 
  -1  17   8      135.17      119.86     46.91 o 
  -1  17   7      195.68      222.26     77.14 o 
  -1  17   6     5613.06     5078.40    198.40 o 
  -1  17   5      434.69      284.93     60.47 o 
  -1  17   4     4843.22     4354.12    182.35 o 
  -1  17   3       17.04       24.01     46.25 o 
  -1  17   2     8511.39     8378.32    250.34 o 
  -1  17   1     1700.32     1542.01    115.65 o 
  -1  17   0    17320.80    17636.73    359.59 o 
  -1  17  -1     1621.22     1722.64    121.33 o 
  -1  17  -2     7971.04     7975.79    245.20 o 
  -1  17  -3       17.88       55.62     41.32 o 
  -1  17  -4     5367.50     5277.85    203.82 o 
  -1  17  -5      517.55      540.46     78.57 o 
  -1  17  -6     5265.51     5292.26    208.08 o 
  -1  17  -7      169.03      218.12     55.13 o 
  -1  17  -8      127.50      140.36     51.03 o 
  -1  17  -9      933.16      976.42    100.26 o 
  -1  17 -10     6833.01     7261.18    259.94 o 
  -1  17 -11      255.90      248.58     67.03 o 
  -1  17 -12     1673.02     1939.32    145.44 o 
  -1  17 -13      182.14      299.75     76.16 o 
   1 -16 -15      109.40       97.29     97.87 o 
   1 -16 -14      815.96      802.23    193.50 o 
   1 -16 -13     3429.54     3241.40    169.77 o 
  -1  16  12     3180.91     3069.32    320.79 o 
   1 -16 -11      274.46      284.84     63.70 o 
  -1  16  10       86.19       90.51     50.77 o 
   1 -16  -9     2181.82     2011.79    338.11 o 
  -1  16   8     3412.64     3272.12    151.68 o 
  -1  16   7     5987.48     5843.78    729.38 o 
  -1  16   6      102.84      134.20     44.28 o 
  -1  16   5       86.16       80.56     50.42 o 
  -1  16   4     4988.80     4568.70    179.85 o 
  -1  16   3     6320.09     5927.28    206.06 o 
  -1  16   2     6714.93     6719.29    215.06 o 
  -1  16   1      443.44      381.70     62.02 o 
  -1  16   0       88.92       50.38     37.61 o 
  -1  16  -1      526.19      552.48     69.69 o 
  -1  16  -2     6778.45     7514.76    227.25 o 
  -1  16  -3     6262.73     6339.20    211.46 o 
  -1  16  -4     4744.53     4924.23    189.07 o 
  -1  16  -5      117.45       87.63     44.70 o 
  -1  16  -6      131.47      199.90     57.02 o 
  -1  16  -7     5547.38     5233.65    201.91 o 
  -1  16  -8     3144.82     3337.91    167.09 o 
  -1  16  -9     2128.83     2213.85    139.78 o 
  -1  16 -10       74.73      108.15     52.07 o 
  -1  16 -11      374.20      278.85     68.38 o 
  -1  16 -12     3279.15     3219.06    175.73 o 
  -1  16 -13     3329.02     3420.38    184.51 o 
  -1  16 -14      913.57      864.94    100.67 o 
   1 -15 -16      327.26      473.44    100.93 o 
   1 -15 -15     6086.77     6263.47    332.47 o 
  -1  15  14      239.11      215.19     64.92 o 
  -1  15  13     1300.12     1310.47    115.08 o 
  -1  15  12      706.46      659.72     80.61 o 
   1 -15 -11     6383.15     6071.90    320.29 o 
  -1  15  10     2327.66     2211.00    368.51 o 
  -1  15   9     4926.61     5168.68    204.59 o 
  -1  15   8     2328.70     2494.59    131.04 o 
  -1  15   7      811.42      764.04    121.98 o 
  -1  15   6       55.45       74.25     41.85 o 
  -1  15   5    10991.70    10719.58   1355.91 o 
  -1  15   4     5486.83     5688.71    847.97 o 
  -1  15   3     1700.95     1508.62    101.76 o 
  -1  15   2     1943.62     1817.93    110.92 o 
  -1  15   1    10334.04     9916.48    248.84 o 
  -1  15   0     1439.31     1516.91    104.72 o 
  -1  15  -1    10092.71     8795.39    234.37 o 
  -1  15  -2     1929.70     1716.78    108.61 o 
  -1  15  -3     1951.35     2067.05    119.68 o 
  -1  15  -4     5647.70     5657.64    194.01 o 
  -1  15  -5    10881.35    10706.66    268.36 o 
  -1  15  -6       61.08       39.77     39.10 o 
  -1  15  -7     1031.95      956.79     89.43 o 
  -1  15  -8     2089.20     1985.79    127.65 o 
  -1  15  -9     5447.15     5370.02    205.32 o 
  -1  15 -10     2381.84     2083.09    134.61 o 
  -1  15 -11     5832.15     5839.71    222.19 o 
  -1  15 -12      703.44      706.57     84.74 o 
  -1  15 -13     1549.29     1467.76    114.38 o 
  -1  15 -14      185.79      184.23     66.57 o 
  -1  15 -15     5645.89     5423.16    234.51 o 
   1 -14 -17       62.40      151.22     97.92 o 
   1 -14 -16      258.54      233.23    133.67 o 
  -1  14  15      368.29      360.11     84.58 o 
  -1  14  14     1024.12      985.41    163.41 o 
   1 -14 -13      283.01      274.24     56.99 o 
  -1  14  12     8610.03     7803.12    415.77 o 
   1 -14 -11      341.41      257.34     61.83 o 
  -1  14  10     3139.58     2954.98    378.01 o 
  -1  14   9      917.96      971.82    103.34 o 
  -1  14   8     8216.45     9001.80    245.02 o 
  -1  14   7      487.58      367.59    130.74 o 
  -1  14   6     8322.08     8536.36   1366.66 o 
  -1  14   5      882.24      995.34    307.37 o 
  -1  14   4     3610.58     3780.47    622.88 o 
  -1  14   3     2784.44     2894.67    475.74 o 
  -1  14   2     2766.59     2493.00    120.81 o 
  -1  14   1      533.16      445.41     55.90 o 
  -1  14   0        0.45        1.90     30.11 o 
  -1  14  -1      480.07      527.00     60.75 o 
  -1  14  -2     3132.74     3070.66    135.25 o 
  -1  14  -3     2510.83     2480.10    124.05 o 
  -1  14  -4     3207.67     3276.55    143.06 o 
  -1  14  -5      793.01      838.41     76.64 o 
  -1  14  -6     8737.63     8885.07    241.47 o 
  -1  14  -7      467.13      323.99     56.36 o 
  -1  14  -8     7730.18     7420.39    229.14 o 
  -1  14  -9      792.07      728.00     79.59 o 
  -1  14 -10     2614.38     2463.12    139.96 o 
  -1  14 -11      350.54      379.19     67.06 o 
  -1  14 -12     8238.22     7659.86    251.60 o 
  -1  14 -13      215.53      165.31     56.43 o 
  -1  14 -14      870.11     1070.12    108.36 o 
  -1  14 -15      406.95      350.95     72.40 o 
  -1  14 -16      358.18      298.57     71.10 o 
   1 -13 -18       87.49       90.06    137.96 o 
   1 -13 -17      530.39      513.67     91.70 o 
  -1  13  16      224.56      235.86     78.12 o 
   1 -13 -15      751.18      869.01    175.81 o 
  -1  13  14      634.72      519.83     71.53 o 
  -1  13  13      294.56      368.00    120.98 o 
  -1  13  12     3537.70     3352.09    204.50 o 
  -1  13  11    11030.58    11560.39    313.17 o 
  -1  13  10     2088.19     2249.90    210.22 o 
  -1  13   9     5594.10     5333.24    186.23 o 
  -1  13   8     1567.48     1686.98    106.36 o 
  -1  13   7      265.49      231.57    126.40 o 
  -1  13   6     4135.30     3926.38    854.78 o 
   1 -13  -5     4667.08     4791.41    904.99 o 
   1 -13  -4     2027.94     2148.97    294.02 o 
  -1  13   3     1803.31     1914.21    268.14 o 
   1 -13  -2      138.91      105.55     36.41 o 
   1 -13  -1     3097.60     3234.09    131.94 o 
   1 -13   0      778.32      898.83     73.39 o 
  -1  13  -1     2924.76     2793.26    122.28 o 
  -1  13  -2      124.36      146.06     36.27 o 
  -1  13  -3     1850.04     1985.19    105.37 o 
  -1  13  -4     1988.57     1933.76    145.53 o 
  -1  13  -5     4485.12     4857.36    170.34 o 
  -1  13  -6     3877.51     4034.77    157.69 o 
  -1  13  -7      194.32      177.16     47.06 o 
  -1  13  -8     1728.43     1598.43    106.82 o 
  -1  13  -9     5580.82     5698.85    197.80 o 
  -1  13 -10     2329.16     2629.88    139.35 o 
  -1  13 -11    10856.44    11543.81    294.85 o 
  -1  13 -12     3255.99     3508.59    168.51 o 
  -1  13 -13      293.12      307.08     66.35 o 
  -1  13 -14      625.67      532.46     83.03 o 
  -1  13 -15      674.33      755.55     95.02 o 
  -1  13 -16      191.39      109.73     67.02 o 
  -1  13 -17      548.90      482.54     86.80 o 
   1 -12 -19     2061.74     3161.69    190.55 o 
   1 -12 -18      936.54     1151.38    123.05 o 
  -1  12  17      105.92       95.18     80.83 o 
  -1  12  16      725.65      624.58     77.48 o 
  -1  12  15      248.95      155.77     75.32 o 
  -1  12  14      161.51      174.30     57.40 o 
  -1  12  13     5542.75     5939.23    208.43 o 
  -1  12  12     1753.14     1563.42    108.81 o 
  -1  12  11     1273.63     1237.97    111.86 o 
   1 -12 -10      608.85      398.14     58.31 o 
   1 -12  -9     6181.07     6451.48    276.19 o 
   1 -12  -8     1637.85     1866.69    106.57 o 
   1 -12  -7     5075.04     5481.91    780.07 o 
   1 -12  -6        8.52       15.97     44.79 o 
  -1  12   5     2148.61     2224.94    347.77 o 
   1 -12  -4     1219.99     1112.62    107.49 o 
  -1  12   3     8767.97     8815.80   1747.17 o 
   1 -12  -2     3816.58     4280.16    469.51 o 
  -1  12   1       65.00       44.17     36.14 o 
   1 -12   0        5.01        8.53     45.77 o 
   1 -12   1       88.88       67.24     46.08 o 
   1 -12   2     3887.52     3655.49    415.49 o 
  -1  12  -3     8626.75     8841.39    250.69 o 
   1 -12   4     1169.09     1085.26    167.75 o 
  -1  12  -5     2310.98     2533.65    117.64 o 
  -1  12  -6        6.62       -8.83     43.28 o 
  -1  12  -7     4978.17     5917.71    186.35 o 
  -1  12  -8     1725.75     1702.91    106.74 o 
  -1  12  -9     6450.38     6622.72    206.92 o 
  -1  12 -10      525.00      535.46     69.23 o 
  -1  12 -11     1229.15     1249.40     99.09 o 
  -1  12 -12     1486.53     1674.49    119.09 o 
  -1  12 -13     5406.98     5692.12    214.31 o 
  -1  12 -14      184.38      215.97     62.03 o 
  -1  12 -15      247.04      231.66     67.55 o 
  -1  12 -16      580.23      553.18     81.74 o 
  -1  12 -17      130.72       91.02     72.12 o 
  -1  12 -18     1027.21     1122.99    120.84 o 
   1 -11 -19      216.63      175.78     77.71 o 
   1 -11 -18      220.28      146.35     82.13 o 
  -1  11  17      174.89      148.89     87.26 o 
   1 -11 -16     3011.87     2989.81    179.16 o 
   1 -11 -15      141.37       95.86     55.82 o 
  -1  11  14     1460.39     1433.46    113.41 o 
   1 -11 -13        7.27      -20.75     57.96 o 
   1 -11 -12     2441.34     2432.03    152.00 o 
   1 -11 -11     2211.71     1896.24    328.36 o 
   1 -11 -10     2748.37     2928.77    589.86 o 
   1 -11  -9      823.17      711.91    118.92 o 
   1 -11  -8      389.23      346.22    109.16 o 
  -1  11   7     1275.34     1450.76     89.77 o 
   1 -11  -7     1612.77     1696.26    167.89 o 
   1 -11  -6     7418.02     8056.04    600.83 o 
  -1  11   5     1009.96      748.38    200.64 o 
  -1  11   4     6806.24     6367.80    520.77 o 
  -1  11   3     1327.73     1477.54     87.25 o 
  -1  11   2     4233.35     3938.30   1106.60 o 
   1 -11  -1     4322.30     4213.69    521.61 o 
  -1  11   0     2964.12     2683.76    540.34 o 
   1 -11   1     4171.55     4124.24    891.41 o 
   1 -11   2     4163.28     3936.70    216.44 o 
   1 -11   3     1447.08     1380.26    345.28 o 
  -1  11  -4     6939.32     6995.45    732.37 o 
   1 -11   5     1015.17      999.35     79.27 o 
  -1  11  -6     7437.73     8347.93    208.98 o 
  -1  11  -7     1386.43     1300.07     87.25 o 
  -1  11  -8      454.76      480.82     55.42 o 
  -1  11  -9      868.39      893.42     80.85 o 
  -1  11 -10     3170.66     3313.45    147.59 o 
  -1  11 -11     2201.58     2501.88    133.49 o 
  -1  11 -12     2003.64     2083.44    127.25 o 
  -1  11 -13        6.27       45.76     67.79 o 
  -1  11 -14     1140.71     1062.71    100.97 o 
  -1  11 -15      149.89      155.89     61.21 o 
  -1  11 -16     2660.09     3019.16    170.71 o 
  -1  11 -17      233.40      173.11     87.12 o 
  -1  11 -18      290.52      229.93     77.52 o 
   1 -10 -20      204.20      206.25    103.61 o 
   1 -10 -19     3837.36     4205.78    204.20 o 
   1 -10 -18     1778.38     1774.46    125.50 o 
  -1  10  17     2755.83     2607.91    147.40 o 
   1 -10 -16      224.70      189.76     56.96 o 
  -1  10  15      769.42      795.05     82.01 o 
   1 -10 -14     1949.36     1592.32    411.47 o 
   1 -10 -13     9148.05     8140.50   1320.77 o 
  -1  10  12     1771.11     1969.11    113.53 o 
   1 -10 -11      302.88      264.72     50.02 o 
   1 -10 -10      287.34      301.67     50.95 o 
   1 -10  -9      414.52      472.69     58.44 o 
   1 -10  -8      848.93      972.03     75.85 o 
   1 -10  -7      609.18      724.76     66.54 o 
  -1  10   6     5268.81     4413.19    774.49 o 
  -1  10   5     3361.81     2585.57    428.35 o 
   1 -10  -4     4088.63     3750.76    128.01 o 
  -1  10   3     6773.05     6371.56    348.57 o 
  -1  10   2      498.77      188.11    272.89 o 
   1 -10  -1     2763.70      390.76   1119.59 o 
   1 -10   0       30.08       32.98     40.08 o 
  -1  10  -1     2752.42     2797.62    112.23 o 
   1 -10   2      581.05      493.90     84.33 o 
  -1  10  -3     6587.02     6845.48   1609.08 o 
   1 -10   4     3807.25     4013.92    723.45 o 
  -1  10  -5     3270.66     3251.09    242.85 o 
   1 -10   6     5212.02     5053.39    770.70 o 
   1 -10   7      477.94      525.99     67.94 o 
  -1  10  -8      801.81      902.11     73.82 o 
  -1  10  -9      396.18      443.29     56.02 o 
  -1  10 -10      338.12      395.47     57.33 o 
  -1  10 -11      344.19      435.93     62.70 o 
  -1  10 -12     1640.68     1792.50    117.04 o 
  -1  10 -13     9390.84     9550.88    267.45 o 
  -1  10 -14     2421.87     2468.04    144.28 o 
  -1  10 -15      805.94      804.09     91.29 o 
  -1  10 -16      236.85      187.57     62.80 o 
  -1  10 -17     2381.65     2471.03    159.98 o 
  -1  10 -18     1869.21     2078.02    152.05 o 
  -1  10 -19     3883.32     3758.40    204.44 o 
   1  -9 -20      548.54      476.93     88.21 o 
  -1   9  19      245.25       92.64     73.98 o 
   1  -9 -18       86.54       75.19     73.92 o 
   1  -9 -17     5638.05     5781.03    556.01 o 
   1  -9 -16     1217.54     1078.34    130.93 o 
  -1   9  15     6347.30     6439.51    331.12 o 
  -1   9  14      916.75      898.84    103.80 o 
   1  -9 -13     3269.26     3408.94    408.43 o 
   1  -9 -12      706.20      653.43     68.38 o 
   1  -9 -11     6958.55     6930.48   1410.87 o 
   1  -9 -10       98.21       93.21     40.17 o 
   1  -9  -9      856.51      734.69     64.34 o 
   1  -9  -8       88.72      105.12     34.68 o 
   1  -9  -7      655.08      629.87     59.15 o 
   1  -9  -6     2667.91      753.03   1439.13 o 
   1  -9  -5    16206.22     3163.09   6295.51 o 
   1  -9  -4      146.08       85.64     82.14 o 
  -1   9   3       90.34       63.99     41.38 o 
   1  -9  -2      730.36      358.07    495.39 o 
   1  -9  -1     5594.49     5172.82    643.22 o 
   1  -9   0     5217.53     5336.99    449.00 o 
  -1   9  -1     3414.95     3363.08    108.10 o 
   1  -9   1     5672.17     3844.48   1361.64 o 
   1  -9   2      676.97      233.96    412.66 o 
  -1   9  -3       79.87       85.71     28.26 o 
  -1   9  -4      126.70       80.85     34.29 o 
   1  -9   5    17168.13    18209.38   4219.96 o 
   1  -9   6     2580.81     2437.93    485.88 o 
   1  -9   7      611.95      611.79     62.05 o 
   1  -9   8      121.01       98.30     46.28 o 
   1  -9   9      966.81      967.38     76.56 o 
  -1   9 -10       95.34       94.26     36.04 o 
  -1   9 -11     7458.53     8995.53    237.21 o 
  -1   9 -12      645.89      640.80     74.16 o 
  -1   9 -13     3532.07     3800.29    167.03 o 
  -1   9 -14     1181.42     1415.00    113.91 o 
   1  -9  15     6372.55     6410.07    161.00 o 
  -1   9 -16     1049.25     1063.09    102.46 o 
  -1   9 -17     5935.50     5812.73    232.93 o 
  -1   9 -18      114.12       93.55     87.10 o 
  -1   9 -19      244.74      281.76     84.42 o 
   1  -8 -21      238.32      124.10    125.41 o 
   1  -8 -20     3562.33     3870.90    202.07 o 
  -1   8  19     4419.34     4428.17    192.57 o 
   1  -8 -18     3651.28     3770.71    173.81 o 
   1  -8 -17      346.93      364.91    114.50 o 
   1  -8 -16       86.17       18.87     52.49 o 
  -1   8  15      113.42       73.09     57.31 o 
   1  -8 -14     8497.06     7861.71   1115.80 o 
  -1   8  13     1281.94     1206.53    338.99 o 
   1  -8 -12     1001.43      914.19     81.91 o 
   1  -8 -11     2151.15     2321.51    113.58 o 
   1  -8 -10      837.52      797.75    101.16 o 
   1  -8  -9     1683.82     1824.14    154.47 o 
   1  -8  -8     3445.52     3819.51    132.37 o 
   1  -8  -8     5946.24     1396.11   2636.95 o 
   1  -8  -7      263.76      284.93     39.43 o 
  -1   8   7      710.49      100.86    277.10 o 
  -1   8   6     3316.92     1277.40   1570.73 o 
   1  -8  -5       43.49       36.09     27.33 o 
   1  -8  -4     2403.12     2280.77     88.23 o 
   1  -8  -4     3387.75     3374.52    163.75 o 
   1  -8  -3    10151.12    10887.44    239.00 o 
  -1   8   3    17845.81    18236.44    405.63 o 
  -1   8   2    18565.34    19552.14    834.85 o 
   1  -8  -1      446.94      401.67     69.35 o 
   1  -8   0       10.46       18.22     16.50 o 
   1  -8   0       17.99       27.38     26.47 o 
   1  -8   1      441.02      425.92     43.23 o 
  -1   8  -2    10913.12    11445.13    190.24 o 
   1  -8   2    18620.67    19583.47    443.92 o 
   1  -8   3    17999.39    18246.92    427.62 o 
   1  -8   4     3097.42      402.88   1250.29 o 
  -1   8  -5       58.91      109.19     63.53 o 
  -1   8  -6     3254.73     3573.47    439.39 o 
   1  -8   7      810.81      760.70    108.51 o 
   1  -8   8     5955.03     6704.07    203.40 o 
  -1   8  -9     2192.11     2041.83    319.79 o 
  -1   8 -10      659.06      669.80     67.16 o 
  -1   8 -11     2239.68     2588.81    128.87 o 
  -1   8 -12      909.83      770.14     80.36 o 
  -1   8 -13     1739.62     2164.98    128.73 o 
  -1   8 -14     9188.10     9083.66    178.14 o 
  -1   8 -15       88.25       66.06     31.23 o 
  -1   8 -16       99.17       62.24     63.20 o 
  -1   8 -17      462.38      486.15    101.80 o 
  -1   8 -18     3523.85     4183.62    207.83 o 
  -1   8 -19     4443.51     4226.87    210.50 o 
  -1   8 -20     3351.80     3417.04    198.57 o 
   1  -7 -21      551.08      397.35    103.04 o 
  -1   7  20     3749.86     3808.30    383.06 o 
   1  -7 -19      516.82      466.83     79.19 o 
   1  -7 -18     2240.24     2246.93    137.48 o 
   1  -7 -17     1295.69     1243.89    103.91 o 
  -1   7  16     7713.80     8411.79    695.85 o 
  -1   7  15      686.77      777.18    181.42 o 
   1  -7 -14     4615.05     4948.90    173.59 o 
  -1   7  13     1090.69     1118.68     88.85 o 
   1  -7 -12     1376.59     1238.87     89.89 o 
   1  -7 -11     1375.94     1525.39     94.32 o 
   1  -7 -10     7486.02     8714.31    198.22 o 
   1  -7  -9     3364.49      806.45   1497.78 o 
   1  -7  -8      107.96       39.07     53.03 o 
   1  -7  -7     3066.01     2904.21    103.94 o 
   1  -7  -6    10611.36    11118.37    561.56 o 
   1  -7  -5     4522.10     5172.15    134.35 o 
   1  -7  -5     7196.52     7733.60    415.03 o 
  -1   7   4    14329.53    14501.76    197.79 o 
  -1   7   4    23468.53    24566.09   1334.31 o 
   1  -7  -3      129.80      189.72     40.19 o 
  -1   7   3      446.78      552.70     50.58 o 
   1  -7  -2     5480.59     5728.16    127.09 o 
  -1   7   2    10267.89    10452.84    172.95 o 
  -1   7   1        3.22        3.98     16.63 o 
   1  -7  -1       72.12       92.97     33.37 o 
  -1   7   0    42917.03    42864.18    329.53 o 
   1  -7   0    73785.27    74881.91    500.21 o 
  -1   7  -1       95.79      160.54     45.29 o 
   1  -7   1       98.11      152.24     29.65 o 
   1  -7   2     6655.93     6788.98    142.35 o 
  -1   7  -3      440.71      503.92     41.02 o 
   1  -7   3      534.07      638.85     51.66 o 
  -1   7  -4    23012.79    24643.10   1383.69 o 
  -1   7  -5     6970.86     8582.59    486.64 o 
   1  -7   6    10880.65    11013.38    894.07 o 
  -1   7  -7     2928.81     2930.64    212.40 o 
  -1   7  -8      111.48       75.66     33.57 o 
   1  -7   9     3007.00     3578.35    140.31 o 
   1  -7  10     8449.53     8295.28    220.22 o 
  -1   7 -11     1300.68     1462.70     98.75 o 
  -1   7 -12     1319.96     1322.92     97.21 o 
  -1   7 -13      902.18      856.68     59.19 o 
  -1   7 -14     4184.19     4049.68    270.82 o 
  -1   7 -15      583.82      504.21     76.18 o 
  -1   7 -16     8774.21     8838.58    270.70 o 
  -1   7 -17     1195.80     1119.04    110.79 o 
  -1   7 -18     2686.30     2249.37    157.62 o 
  -1   7 -19      432.74      382.71     87.62 o 
  -1   7 -20     3993.86     4067.67    213.47 o 
  -1   6  21       70.19       22.00    120.72 o 
  -1   6  20      267.44      301.45     80.93 o 
   1  -6 -19     6306.20     6160.04    222.74 o 
  -1   6  18     4112.29     3953.12    236.12 o 
  -1   6  17     3223.54     3474.17    161.56 o 
  -1   6  16     1149.24      947.80    135.34 o 
   1  -6 -15     1784.79     1742.73    110.49 o 
  -1   6  14      905.60      802.10     76.75 o 
   1  -6 -13    18820.28    19409.91   1594.42 o 
   1  -6 -12    14475.33    14219.46    265.06 o 
   1  -6 -11      539.43      469.27     57.83 o 
   1  -6 -10      189.72      161.79     40.14 o 
   1  -6  -9     8754.80     1112.58   2427.64 o 
   1  -6  -8      180.60      157.02     34.59 o 
   1  -6  -7    13743.62    14378.46    219.75 o 
   1  -6  -7    26055.32    28412.57   1335.30 o 
   1  -6  -6      350.25      345.48     36.84 o 
   1  -6  -6     1157.95     1249.91     66.78 o 
   1  -6  -5      560.74      559.64     42.00 o 
  -1   6   5      815.32      775.09     53.49 o 
   1  -6  -4    10038.12    10599.03    352.62 o 
  -1   6   3    19703.81    19731.59    341.63 o 
  -1   6   3    37408.34    38415.55    336.50 o 
   1  -6  -2      383.63      421.65     37.87 o 
   1  -6  -1    10216.05    10479.49    299.76 o 
  -1   6   0       28.51       36.12     17.74 o 
   1  -6   1     9673.31    10236.15    157.94 o 
   1  -6   2       69.60       78.36     19.74 o 
   1  -6   2      345.53      419.19     45.05 o 
  -1   6  -3    24615.14    25409.55    256.57 o 
   1  -6   3    38787.18    39612.73    345.84 o 
   1  -6   4     8946.12     9429.85    168.28 o 
  -1   6  -4    16166.08    16965.10    221.89 o 
   1  -6   5      757.26      749.43     54.59 o 
   1  -6   6     1374.89     1583.67     94.78 o 
  -1   6  -7    27002.47    27830.97    331.89 o 
  -1   6  -8      146.44       98.92     34.39 o 
  -1   6  -9     8623.70     8903.73    206.57 o 
  -1   6 -10      142.06      135.43     48.62 o 
  -1   6 -11      526.07      574.20     71.20 o 
   1  -6  12     9033.87     8711.89    112.77 o 
  -1   6 -12    14771.85    15767.41    308.50 o 
  -1   6 -13    19641.55    22029.51    379.13 o 
  -1   6 -14      868.01      882.40     88.35 o 
  -1   6 -15     1504.74     1755.73    124.00 o 
  -1   6 -16      880.17      672.14     87.66 o 
  -1   6 -17     3253.23     3379.88    175.74 o 
  -1   6 -18     4439.43     4581.73    211.58 o 
  -1   6 -19     5883.68     6106.86    246.93 o 
  -1   6 -20      366.64      299.29    107.48 o 
  -1   6 -21       62.99       -7.50    127.07 o 
   1  -5 -21     3636.33     3300.35    175.33 o 
   1  -5 -20      137.34      140.70     71.75 o 
  -1   5  19     2383.76     2228.66    139.82 o 
  -1   5  18      123.06      110.97     59.76 o 
   1  -5 -17     3385.67     3224.39    153.31 o 
   1  -5 -16     4580.82     4614.84    174.95 o 
  -1   5  15    11964.42    11728.55    509.29 o 
  -1   5  14      676.73      692.28     73.09 o 
   1  -5 -13      128.36       71.33     45.93 o 
   1  -5 -12     2384.51     2263.52    111.57 o 
   1  -5 -11    14563.80    14738.90    247.93 o 
   1  -5 -10    11441.51      185.91   2032.76 o 
   1  -5  -9     2466.44     2306.34     95.36 o 
   1  -5  -8       10.00       13.76     21.94 o 
  -1   5   8      212.57      235.99     37.99 o 
   1  -5  -7     3819.49     4339.44    119.42 o 
  -1   5   7     9556.34    10288.03    334.48 o 
   1  -5  -6    13649.09    13945.39    220.44 o 
   1  -5  -6    24205.71    24623.57    584.75 o 
   1  -5  -5    14841.05    15130.67    190.56 o 
  -1   5   5    25754.03    25512.60    268.89 o 
   1  -5  -4     3591.49     3785.20     93.20 o 
  -1   5   3      178.32      152.09     21.66 o 
   1  -5  -2      708.86      768.12     39.69 o 
  -1   5   1    13229.11    13163.08    249.09 o 
   1  -5   0     6757.94     6418.49    111.27 o 
   1  -5   1    15936.92    15673.21    335.79 o 
  -1   5  -2     1011.97     1019.92     49.32 o 
   1  -5   3       61.93       80.00     19.88 o 
  -1   5  -3      190.19      167.75     27.38 o 
  -1   5  -4     4055.20     4189.66    106.81 o 
   1  -5   4     6638.40     7087.33    143.76 o 
   1  -5   5    15172.64    15201.88    203.76 o 
  -1   5  -5    25847.13    27102.26    285.33 o 
  -1   5  -6    24494.34    25903.15    295.00 o 
  -1   5  -7    10723.30    12124.70    214.10 o 
  -1   5  -8      288.83      392.34     47.97 o 
  -1   5  -9     2317.89     2286.11    106.86 o 
   1  -5  10     5815.42     5677.86     83.94 o 
  -1   5 -10    11036.30    11387.96    241.19 o 
   1  -5  11    11307.65    11031.90    109.94 o 
   1  -5  11    15932.97    17067.13    311.68 o 
  -1   5 -12     1991.77     2200.31    112.44 o 
  -1   5 -13      170.98      156.07     47.24 o 
  -1   5 -14      696.36      801.82     81.28 o 
  -1   5 -15    12728.45    13678.25    308.95 o 
  -1   5 -16     4320.91     4853.73    189.45 o 
  -1   5 -17     3611.68     3750.13    181.37 o 
  -1   5 -18      151.28      196.37     68.62 o 
  -1   5 -19     2378.94     2259.12    160.50 o 
  -1   5 -20      157.03      141.72     92.77 o 
  -1   5 -21     4035.00     4211.95    224.83 o 
   1  -4 -22     2939.58     2745.77    173.78 o 
  -1   4  21      176.49      113.61    142.05 o 
   1  -4 -20      504.47      348.83     81.98 o 
  -1   4  19      225.53      182.82     70.16 o 
  -1   4  18     6067.53     5942.54    208.22 o 
  -1   4  17      341.73      285.83     60.19 o 
  -1   4  16      111.23        4.92     58.74 o 
   1  -4 -15      475.12      447.44     71.14 o 
  -1   4  14    13437.49    13621.38    460.49 o 
   1  -4 -13     1394.83     1394.30     90.87 o 
   1  -4 -12    18144.58    19636.88    531.92 o 
  -1   4  11       15.22       23.22     38.38 o 
  -1   4  10     3461.08      708.22   1643.83 o 
  -1   4   9      877.96      982.12     63.66 o 
   1  -4  -8    44699.02    44181.50    371.62 o 
  -1   4   8    71855.75    74392.69    497.01 o 
   1  -4  -7      366.15      327.32     34.57 o 
  -1   4   7      487.14      445.44     44.51 o 
   1  -4  -6     9165.04     9120.30    209.56 o 
   1  -4  -6    12860.02    12919.43    172.00 o 
  -1   4   5      134.66      134.71     21.90 o 
  -1   4   4    10992.66    11206.06    320.16 o 
  -1   4   3     4897.59     5130.36     90.94 o 
   1  -4  -2    46994.34    46668.95    261.72 o 
   1  -4  -1     1169.63     1172.06     51.98 o 
   1  -4   0       48.09       34.68     12.52 o 
   1  -4   1     1806.25     1812.47     56.25 o 
  -1   4  -2    43228.95    42324.69    284.91 o 
   1  -4   3     5621.26     5782.99    111.19 o 
   1  -4   4    20277.77    19747.46    219.80 o 
  -1   4  -5      221.62      236.18     29.95 o 
  -1   4  -5      318.47      297.93     36.60 o 
  -1   4  -6    11729.23    11913.40    191.94 o 
  -1   4  -7      431.57      456.92     46.01 o 
  -1   4  -8    69906.75    73513.83    532.70 o 
   1  -4   9       26.24       29.95      7.51 o 
  -1   4  -9      644.14      716.90     58.03 o 
  -1   4 -10     3893.67     4300.49    151.87 o 
  -1   4 -11       19.16       40.46     52.26 o 
   1  -4  12    17279.22    19441.15   1173.97 o 
  -1   4 -13     1170.85     1416.98     95.89 o 
  -1   4 -14    14018.31    14340.21    305.96 o 
  -1   4 -15      354.39      348.42     67.62 o 
  -1   4 -16      143.23      123.56     46.02 o 
  -1   4 -17      410.41      468.88     73.50 o 
  -1   4 -18     6046.21     6360.65    230.51 o 
  -1   4 -19      294.18      273.50     78.30 o 
  -1   4 -20      549.63      549.40     89.28 o 
  -1   4 -21      234.16      303.58     98.41 o 
  -1   3  22      715.03      696.16    184.33 o 
  -1   3  21     5791.25     5816.05    224.98 o 
   1  -3 -20     3330.65     3371.14    171.68 o 
   1  -3 -19     1739.84     1604.30    220.10 o 
   1  -3 -18      546.43      463.54     72.20 o 
   1  -3 -17     1841.09     1717.07    100.33 o 
  -1   3  17     2413.92     2426.23    133.60 o 
   1  -3 -16     2012.61     1895.17    102.64 o 
   1  -3 -16     3408.77     3310.66    145.87 o 
  -1   3  15    13024.92    13118.52    338.11 o 
  -1   3  14      785.89      813.11    104.45 o 
  -1   3  13     1997.15     1977.05    102.52 o 
   1  -3 -12     5032.33     4838.32    141.22 o 
   1  -3 -12     7844.18     7847.83    211.21 o 
  -1   3  11    15865.13    16186.95    249.74 o 
  -1   3  10     9084.94     7126.30   2866.10 o 
  -1   3   9    22762.31    22439.18    438.63 o 
   1  -3  -8     1447.12     1638.17     70.53 o 
  -1   3   8     1591.82     1960.23     81.76 o 
   1  -3  -7     8067.78     8087.42    141.50 o 
  -1   3   7    18637.12    19144.90    215.55 o 
   1  -3  -6      242.56      190.44     37.77 o 
   1  -3  -5    25750.22    25716.06    470.86 o 
   1  -3  -4     5978.28     6111.01     97.46 o 
   1  -3  -3    14042.78    14241.84    184.84 o 
   1  -3  -2      646.06      618.34     26.83 o 
  -1   3   1    13401.72    13206.31    186.68 o 
   1  -3   0     1117.45     1115.23     36.75 o 
   1  -3   1    15825.43    15595.79    146.40 o 
   1  -3   2      586.31      640.93     33.91 o 
   1  -3   3     8487.71     8684.97    129.48 o 
   1  -3   4     5665.40     5543.12    101.74 o 
  -1   3  -4     9965.29    10324.76    155.87 o 
  -1   3  -5    27807.02    27940.53    285.97 o 
  -1   3  -6      972.22      791.45     54.86 o 
  -1   3  -7    20497.65    21447.60    274.09 o 
  -1   3  -8     1242.03     1561.26     79.77 o 
   1  -3   9    23065.58    22851.40    726.13 o 
   1  -3  10     5003.76     4990.49    167.54 o 
  -1   3 -10     8949.56     9102.37    205.19 o 
  -1   3 -11    14989.59    15710.13    492.55 o 
  -1   3 -12     7528.92     7753.02    316.08 o 
  -1   3 -13     1733.30     1688.81    104.51 o 
  -1   3 -14      572.54      667.74     76.07 o 
  -1   3 -15    11360.01    12186.55    285.14 o 
  -1   3 -16     3388.70     3371.02    163.73 o 
  -1   3 -17     2120.64     2076.07    131.04 o 
  -1   3 -18      756.73      640.10     93.63 o 
  -1   3 -19     1806.39     1837.90    134.02 o 
  -1   3 -20     3209.65     3417.68    185.23 o 
  -1   3 -21     5347.50     5799.35    242.85 o 
  -1   3 -22      834.08      824.52    122.57 o 
  -1   2  22     1452.81     1307.55    122.07 o 
  -1   2  21       11.49        0.15     89.79 o 
  -1   2  20       34.77        7.77     78.25 o 
   1  -2 -19     1668.45     1596.49    189.55 o 
   1  -2 -18     2524.70     2319.81    211.81 o 
   1  -2 -17     1521.73     1778.12     98.07 o 
   1  -2 -17     2511.46     2724.06    138.00 o 
   1  -2 -16     1117.80     1316.19     82.25 o 
  -1   2  16     2201.37     2369.55    138.92 o 
   1  -2 -15      371.00      502.85     54.43 o 
  -1   2  15     2238.17     2394.88    121.61 o 
   1  -2 -14     4080.46     4099.37    136.41 o 
  -1   2  14     6757.54     6857.42    188.84 o 
   1  -2 -13     8065.91     8142.44    184.12 o 
  -1   2  13    13067.70    13403.98    246.59 o 
   1  -2 -12      742.11      766.42     56.60 o 
  -1   2  12     1416.58     1525.38     84.05 o 
   1  -2 -11      874.28      850.92     58.49 o 
  -1   2  11     1241.68     1316.22     74.14 o 
   1  -2 -10     1069.27     1051.92     61.16 o 
  -1   2  10     1182.46      981.51    147.64 o 
   1  -2  -9    11208.29    10873.30    184.11 o 
  -1   2   9    20077.41    20114.92    324.47 o 
   1  -2  -8     6783.43     6910.26    142.51 o 
  -1   2   8     9191.49     9360.21    162.57 o 
  -1   2   7    24208.22    23360.06    383.06 o 
  -1   2   7    36898.20    36112.14    319.90 o 
  -1   2   6      663.37      669.99     36.10 o 
  -1   2   6     1529.83     1558.27     66.33 o 
  -1   2   5      139.45      143.40     16.85 o 
  -1   2   5      335.87      318.55     31.55 o 
   1  -2  -4      642.20      663.27     40.25 o 
   1  -2  -3     6732.24     6794.07     86.47 o 
   1  -2  -2     3910.94     3977.38     52.58 o 
  -1   2   1     4427.97     4245.40    111.03 o 
   1  -2   0       47.13       44.29     10.43 o 
  -1   2  -1     3688.01     3591.28     67.70 o 
   1  -2   2     3958.02     3832.13    175.74 o 
   1  -2   3     6451.16     6246.04    101.47 o 
  -1   2  -4     1746.71     1783.98     65.88 o 
  -1   2  -5      273.09      280.82     31.82 o 
  -1   2  -6     1204.67     1298.34     66.55 o 
  -1   2  -7    35055.11    35691.48    343.66 o 
  -1   2  -8     8227.01     8319.58    174.83 o 
  -1   2  -9    20392.61    20290.00    719.50 o 
  -1   2 -10      926.45      925.23     69.93 o 
  -1   2 -11     1139.64     1265.34    100.82 o 
  -1   2 -12     1471.49     1492.62    154.33 o 
  -1   2 -13    12755.58    12869.88    275.19 o 
  -1   2 -14     6656.91     6723.66    209.17 o 
  -1   2 -15     2862.82     2679.90    146.77 o 
  -1   2 -16     2310.49     2534.50    145.18 o 
  -1   2 -17     2470.55     2544.86    147.65 o 
  -1   2 -18     2061.77     2092.87    140.45 o 
  -1   2 -19     1671.03     1623.70    127.11 o 
  -1   2 -20       47.67        9.50     84.64 o 
  -1   2 -21       14.66      -77.30     96.74 o 
  -1   2 -22     1502.46     1640.11    144.63 o 
  -1   1  22     5912.18     5841.76    229.35 o 
  -1   1  21        5.46       29.41     89.32 o 
  -1   1  20     2775.80     2826.63    155.70 o 
   1  -1 -19      532.93      440.59    197.34 o 
  -1   1  18     1277.58     1217.24    105.99 o 
  -1   1  17       78.67      121.97     60.50 o 
  -1   1  16    11016.76    11033.22    261.73 o 
   1  -1 -16    16904.56    16381.87    313.06 o 
  -1   1  15     4048.19     4179.94    157.76 o 
   1  -1 -14     2460.65     2462.04    108.92 o 
  -1   1  14     3392.83     3698.40    142.73 o 
   1  -1 -13     3333.79     3459.32    117.92 o 
  -1   1  13     5138.51     5366.55    158.29 o 
   1  -1 -12     2649.12     2813.26    106.33 o 
   1  -1 -12     4071.32     4145.29    132.30 o 
  -1   1  11     3423.11     3501.80    163.60 o 
   1  -1 -11     6393.83     6494.89    153.65 o 
   1  -1 -10    14709.27    14955.79    332.98 o 
   1  -1  -9       75.33       62.54     22.11 o 
   1  -1  -8    10558.69    10901.88    168.93 o 
   1  -1  -7     1244.45     1417.91     57.86 o 
   1  -1  -6    17753.98    17526.35    252.59 o 
   1  -1  -5      296.75      273.16     21.80 o 
   1  -1  -4    11292.90    10726.90    148.96 o 
   1  -1  -3      400.43      444.23     27.66 o 
   1  -1  -2      929.44      876.68     35.63 o 
   1  -1  -1        6.98       16.99     17.20 o 
  -1   1   0    25215.74    24314.10    759.80 o 
   1  -1   1      143.68      132.20     12.69 o 
   1  -1   2     3009.59     2792.77     49.98 o 
  -1   1  -3      843.65      920.62     80.09 o 
  -1   1  -4     5994.64     5788.05    119.74 o 
  -1   1  -5       81.40      127.85     23.33 o 
  -1   1  -6    14021.91    13661.46    213.14 o 
  -1   1  -7     1108.54     1201.11     68.74 o 
  -1   1  -8     4224.47     4560.58    176.26 o 
   1  -1   9      105.95       76.61     37.17 o 
  -1   1 -10    10390.96    10711.14    462.85 o 
   1  -1  11     4130.28     4019.52    154.42 o 
  -1   1 -12     1977.32     2039.27    115.81 o 
  -1   1 -13     2509.15     2600.62    256.65 o 
  -1   1 -14     1296.04     1340.07    103.14 o 
  -1   1 -15     1070.89     1173.70    101.82 o 
  -1   1 -16     8185.98     7752.53    250.39 o 
  -1   1 -17       63.96       70.67     71.51 o 
  -1   1 -18      935.07      917.31    103.97 o 
  -1   1 -19      543.21      593.60     84.93 o 
  -1   1 -20     2673.94     2486.19    162.53 o 
  -1   1 -21        3.99      -10.01     97.95 o 
  -1   1 -22     6106.98     6263.37    265.76 o 
  -1   0  22       24.05       -6.27    104.53 o 
   1   0 -21      475.33      473.80     92.40 o 
   1   0 -20     1032.99      969.01     95.84 o 
  -1   0  20     1668.80     1652.60    124.52 o 
  -1   0  19     2154.12     1894.71    120.63 o 
   1   0 -19     2417.46     2198.35    132.00 o 
  -1   0  18     1273.38     1371.37    106.27 o 
   1   0 -17    12490.21    12578.42    278.82 o 
  -1   0  16      231.74      237.20     54.62 o 
   1   0 -16      245.01      245.35     59.13 o 
  -1   0  15        7.64       30.55     45.72 o 
   1   0 -15      334.65      262.00     53.28 o 
  -1   0  14     1207.19     1189.62     82.81 o 
   1   0 -13     4286.10     4471.67    299.76 o 
   1   0 -12      209.21      191.29     35.58 o 
   1   0 -11     3252.31     3240.11    109.68 o 
   1   0 -10      127.61      149.76     28.64 o 
   1   0  -9     1133.05     1239.30     61.94 o 
  -1   0   8     9395.45     9383.29    381.25 o 
   1   0  -7     5334.57     5503.30    111.38 o 
  -1   0   6     1960.54     2011.05    107.39 o 
   1   0  -5     4216.59     4286.97     90.98 o 
  -1   0   4      233.55      182.32     15.44 o 
   1   0  -3     7277.28     7172.28    106.51 o 
   1   0  -2    12002.35    12089.30    128.70 o 
   1   0  -1     5920.99     5906.19     82.86 o 
  -1   0   0       64.55       55.01      8.25 o 
  -1   0  -1     3478.45     3382.50     50.91 o 
  -1   0  -2     8151.40     7716.97    222.72 o 
  -1   0  -3     4392.39     4125.73    144.12 o 
  -1   0  -4        4.81       -2.16     16.01 o 
  -1   0  -5     4287.69     4174.15    110.44 o 
  -1   0  -6     1689.38     1672.12     76.69 o 
  -1   0  -7     5423.20     5646.43    147.23 o 
   1   0   8     6240.19     5835.78     99.66 o 
   1   0   9       39.70       30.12     10.73 o 
  -1   0 -10      667.13      635.49     38.95 o 
  -1   0 -11     1038.40     1128.87     83.67 o 
  -1   0 -12        7.22       24.94     32.34 o 
   1   0  13     3381.54     3473.17    202.00 o 
  -1   0 -14     1122.78     1113.57     94.14 o 
  -1   0 -15      454.65      380.41     69.91 o 
  -1   0 -16       18.44      211.73     54.96 o 
  -1   0 -17     6618.44     6288.72    237.76 o 
  -1   0 -18      593.76      651.75     88.09 o 
  -1   0 -19      366.13      455.56     79.98 o 
  -1   0 -20      883.97      763.59    131.40 o 
  -1   0 -21      551.12      447.68     85.50 o 
  -1   0 -22        5.82       -6.98     93.32 o 
  -1  -1  22      257.67      219.60    110.69 o 
   1   1 -21     3617.68     3629.99    180.30 o 
   1   1 -20      756.11      747.45     95.56 o 
   1   1 -19       98.84       87.94     50.04 o 
   1   1 -18      840.52      792.82     80.14 o 
   1   1 -17      311.62      371.18     59.65 o 
  -1  -1  16      272.95      274.74     52.40 o 
   1   1 -15     2716.03     2839.90    131.15 o 
   1   1 -14     1729.73     1725.53     98.95 o 
  -1  -1  13      686.33      697.35     62.06 o 
   1   1 -12       94.26       68.67     25.60 o 
  -1  -1  11      536.08      551.50     49.70 o 
   1   1 -10      336.35      399.16     59.04 o 
   1   1  -9     2519.35     2599.55     89.86 o 
  -1  -1   8      114.84       90.12     19.75 o 
   1   1  -7     3832.97     3980.36    106.48 o 
   1   1  -6       32.15       35.61     13.09 o 
  -1  -1   5      508.28      588.53     33.33 o 
  -1  -1   4     1001.45     1035.30     37.95 o 
  -1  -1   3      102.71       80.78     11.31 o 
   1   1  -2      206.28      220.37     13.75 o 
   1   1  -1    23580.08    23423.54    525.29 o 
  -1  -1   0     1656.10     1661.96     51.13 o 
  -1  -1  -1    31380.69    31022.90    201.72 o 
  -1  -1  -2      988.55      915.94     40.87 o 
  -1  -1  -3      773.10      825.51     43.22 o 
  -1  -1  -4     2128.65     2136.15     74.46 o 
  -1  -1  -5     1116.63     1070.82     58.88 o 
  -1  -1  -6       51.85       26.91     19.48 o 
  -1  -1  -7     8089.90     8076.68    177.68 o 
   1   1   8       26.50       37.44     24.62 o 
   1   1   9     2685.59     2672.92    113.56 o 
   1   1  10      520.42      570.88     68.80 o 
   1   1  11      410.01      430.48     39.42 o 
  -1  -1 -12       18.59       12.17     18.98 o 
   1   1  13     1000.78      951.33     60.83 o 
  -1  -1 -14     1903.78     1923.07     93.76 o 
  -1  -1 -15     1570.12     1437.23    114.96 o 
  -1  -1 -16      420.97      290.14     66.37 o 
  -1  -1 -17     1327.39     1252.25    112.77 o 
  -1  -1 -18        0.37        9.23     43.11 o 
  -1  -1 -19        4.74       -1.72     48.85 o 
  -1  -1 -20       88.81      125.19     56.69 o 
  -1  -1 -21     1889.75     1816.16    148.51 o 
  -1  -1 -22      274.21       62.89     93.79 o 
   1   2 -22      519.51      304.87     81.83 o 
   1   2 -21      878.14      819.63     96.72 o 
   1   2 -20     2202.31     1974.16    139.60 o 
   1   2 -18     4003.35     3992.31    166.96 o 
   1   2 -17      327.28      310.00     56.08 o 
   1   2 -16      726.82      789.12     75.07 o 
   1   2 -15      361.49      360.19     57.08 o 
  -1  -2  14      371.25      336.88     51.80 o 
   1   2 -13      587.93      612.43     58.82 o 
   1   2 -12     1036.79     1050.60     71.35 o 
   1   2 -11      230.24      219.66     36.12 o 
  -1  -2  10     2523.42     2596.43     94.59 o 
  -1  -2   9      125.07      131.12     25.00 o 
  -1  -2   8     7060.39     6811.57    138.91 o 
   1   2  -7        9.87       10.60     14.25 o 
  -1  -2   6       34.70       46.79     15.49 o 
   1   2  -5     5542.17     5804.47    205.34 o 
   1   2  -4      712.77      615.82     32.28 o 
   1   2  -3      138.43      119.62     15.24 o 
  -1  -2   2    36976.88    36050.29    774.44 o 
   1   2  -1      904.79      763.47     29.21 o 
   1   2   0      770.50      786.02     31.36 o 
  -1  -2  -1      637.47      595.86     31.19 o 
  -1  -2  -2    23084.28    22671.64    206.47 o 
  -1  -2  -3      591.71      540.56     36.42 o 
  -1  -2  -4       44.15       14.67     15.93 o 
  -1  -2  -5     3800.47     3791.27     63.14 o 
  -1  -2  -6        0.28       -0.70      8.14 o 
  -1  -2  -7      150.65      134.85     29.74 o 
  -1  -2  -8     2349.37     2375.87    102.90 o 
  -1  -2  -9      142.50      169.07     43.09 o 
  -1  -2 -10      429.78      437.78    109.72 o 
  -1  -2 -11      312.74      251.86     51.54 o 
  -1  -2 -12      262.25      221.04     76.23 o 
  -1  -2 -13       63.36       64.82     24.70 o 
  -1  -2 -14      731.81      710.09     53.75 o 
   1   2  15       21.78       17.09     33.89 o 
  -1  -2 -16      751.64      752.74     68.98 o 
  -1  -2 -17        9.56      102.70     55.48 o 
  -1  -2 -18     2319.71     2208.53    153.49 o 
   1   2  19      199.72      212.08     51.49 o 
  -1  -2 -20     2841.61     2545.02    176.15 o 
  -1  -2 -21      417.35      413.77     87.37 o 
  -1  -2 -22       99.40      -65.92     90.04 o 
   1   3 -22     2590.50     2387.34    158.71 o 
   1   3 -21      632.00      533.30     86.71 o 
   1   3 -20      470.71      560.42     76.62 o 
   1   3 -19      397.27      463.32     74.74 o 
   1   3 -18       53.10       46.82     45.10 o 
   1   3 -17        4.84       15.98     45.04 o 
   1   3 -16     6438.50     6479.93    208.96 o 
   1   3 -15      393.16      441.93     97.87 o 
  -1  -3  14     3680.70     3719.21    150.24 o 
   1   3 -13      356.22      310.51     48.93 o 
  -1  -3  12       39.15       64.85     24.47 o 
   1   3 -11     2472.76     2468.83    101.22 o 
  -1  -3  10      429.48      452.08     44.49 o 
   1   3  -9     1767.46     1755.88     89.89 o 
  -1  -3   8       29.54       32.14     17.37 o 
   1   3  -7      359.49      373.62     34.34 o 
  -1  -3   6      864.90      873.75     46.87 o 
  -1  -3   5       11.41        5.19     16.01 o 
   1   3  -4      647.58      707.36     37.55 o 
   1   3  -3       78.77       72.37     14.11 o 
  -1  -3   2      184.54      215.06     20.42 o 
   1   3  -1     9356.20     8977.05    113.83 o 
   1   3   0     2609.43     2532.51     62.91 o 
   1   3   1    13563.29    12958.80    146.73 o 
  -1  -3  -2        4.53       21.19      8.39 o 
  -1  -3  -3       15.67       12.86     16.07 o 
  -1  -3  -4     2287.50     2413.69     84.85 o 
   1   3   5      454.44      438.98     32.35 o 
  -1  -3  -6     1145.95     1049.68     39.47 o 
  -1  -3  -7     1482.92     1475.12     52.60 o 
   1   3   8        0.28        3.37     15.26 o 
   1   3   9     1697.00     1737.17     80.54 o 
   1   3  10     1519.00     1529.28    109.54 o 
   1   3  11      958.07     1038.50     65.49 o 
   1   3  12      261.47      307.43     51.63 o 
   1   3  13      317.23      320.26     41.04 o 
  -1  -3 -14     2947.29     2959.25    180.41 o 
  -1  -3 -15      646.66      237.50    267.87 o 
  -1  -3 -16     6606.81     6577.45    188.97 o 
  -1  -3 -17      276.91      148.11     57.90 o 
  -1  -3 -18       65.77       48.68     57.73 o 
  -1  -3 -19      160.46      126.05     49.37 o 
  -1  -3 -20      720.35      695.02    116.06 o 
  -1  -3 -21      211.59      206.97     87.74 o 
  -1  -3 -22     2051.32     1601.71    159.42 o 
   1   4 -22      423.23      427.76     85.28 o 
   1   4 -21       50.63       12.14     71.74 o 
   1   4 -20       16.98      -33.95     59.35 o 
   1   4 -19       66.57       75.40     53.99 o 
   1   4 -18       51.91       80.82     46.51 o 
   1   4 -17     4195.53     4107.34    175.92 o 
   1   4 -16       23.38       73.47     42.49 o 
   1   4 -15      521.68      552.26     69.66 o 
  -1  -4  14      355.40      118.54    142.90 o 
   1   4 -13      661.66      645.45     60.65 o 
  -1  -4  12        1.26        2.05     24.80 o 
  -1  -4  11     2097.58     2026.15     94.06 o 
   1   4 -10     2241.11     2198.12     93.76 o 
  -1  -4   9       33.53       29.05     18.84 o 
  -1  -4   8      413.55      401.09     41.08 o 
  -1  -4   7     6426.78     6456.98    228.51 o 
   1   4  -6      883.73      878.68     49.65 o 
  -1  -4   5     1226.37     1314.01     57.86 o 
   1   4  -4      439.48      401.21     37.19 o 
  -1  -4   3      356.44      356.68     28.97 o 
   1   4  -2     2183.09     2335.45     66.89 o 
   1   4  -1      127.14       83.76     15.75 o 
   1   4   0       42.95       35.82     12.79 o 
   1   4   1      242.18      186.44     22.73 o 
  -1  -4  -2     2068.81     2060.14     53.68 o 
  -1  -4  -3      704.14      663.79     33.63 o 
  -1  -4  -4      858.49      872.70     31.63 o 
  -1  -4  -5     1895.72     1877.16     47.41 o 
   1   4   6      495.78      461.70     28.60 o 
  -1  -4  -7     6266.71     6275.09    119.00 o 
   1   4   8      305.20      273.62     28.99 o 
   1   4   9     1439.83     1436.57     67.04 o 
  -1  -4 -10     5657.61     5360.53    136.34 o 
   1   4  11      317.16      324.61     40.15 o 
  -1  -4 -12      875.39      799.56     80.65 o 
   1   4  13     2211.80     2244.29     97.10 o 
  -1  -4 -14        0.30       16.02     36.06 o 
   1   4  15     1928.42     1894.25     99.74 o 
  -1  -4 -16      621.15      166.32    340.75 o 
  -1  -4 -17     3986.71     3800.40    198.06 o 
  -1  -4 -18       45.74       36.02     60.15 o 
  -1  -4 -19      801.83      765.48    107.55 o 
  -1  -4 -20       87.58       -7.82     85.36 o 
  -1  -4 -21      439.77      261.87     95.05 o 
  -1  -4 -22        1.05        2.97    105.89 o 
   1   5 -22      677.90      764.26    100.78 o 
   1   5 -21      219.89      304.60     73.39 o 
   1   5 -20     1589.58     1796.67    131.41 o 
   1   5 -19      343.19      310.84     63.15 o 
   1   5 -18        4.84       20.27     47.59 o 
   1   5 -17        9.12       16.67     45.51 o 
   1   5 -16     1977.28     1879.49    117.29 o 
  -1  -5  15     5367.89      652.12   1594.62 o 
  -1  -5  14     2257.78      148.45    700.05 o 
  -1  -5  13      741.19      410.44    267.43 o 
   1   5 -12     5800.36     5805.88    166.84 o 
  -1  -5  11      814.23      808.12     71.13 o 
   1   5 -10     3966.06     3619.58    127.56 o 
   1   5  -9      278.64      240.26     36.39 o 
   1   5  -8     4439.29     4632.56    130.85 o 
   1   5  -7     4456.79     4874.57    126.72 o 
  -1  -5   6     1871.55     1859.86     76.33 o 
  -1  -5   5      331.92      263.99     30.27 o 
   1   5  -4     6373.03     6203.26    125.80 o 
   1   5  -3     3915.55     3969.76     97.50 o 
   1   5  -2      318.08      311.90     29.08 o 
   1   5  -1     2422.14     2314.66     73.05 o 
   1   5   0       13.95       13.28     14.70 o 
  -1  -5  -1     4412.38     4569.53     92.27 o 
  -1  -5  -2       38.51       23.55     12.67 o 
   1   5   3     2336.61     2449.28    127.16 o 
   1   5   4     5123.11     4864.80     85.93 o 
  -1  -5  -5      379.34      319.59     24.26 o 
  -1  -5  -6     5087.94     5073.60     91.98 o 
  -1  -5  -7     2812.49     3053.47    109.59 o 
   1   5   8     1602.52     1737.76     70.76 o 
  -1  -5  -9     1510.67     1460.87     69.61 o 
   1   5  10     5998.89     6177.18    307.32 o 
   1   5  11      248.03      279.53     56.50 o 
  -1  -5 -12     5191.03     5223.83    149.25 o 
  -1  -5 -13      438.30      448.72     48.82 o 
  -1  -5 -14     1101.80     1115.10    118.55 o 
  -1  -5 -15     7075.23     6792.08    300.46 o 
  -1  -5 -16     1987.06       62.57    477.47 o 
  -1  -5 -17      291.32      155.22     67.72 o 
  -1  -5 -18       28.90      -21.25     63.94 o 
  -1  -5 -19      578.98      555.51    105.39 o 
  -1  -5 -20     1684.42     1319.85    134.82 o 
  -1  -5 -21      804.49      757.91    115.90 o 
   1   6 -22     2022.75     2200.69    157.72 o 
   1   6 -21       39.17       69.86     73.14 o 
   1   6 -20       85.03       54.93     66.85 o 
   1   6 -19     1447.22     1622.20    122.96 o 
   1   6 -18      811.16      825.15     91.50 o 
   1   6 -17       17.60       98.79     45.24 o 
   1   6 -16      361.33      371.28     62.57 o 
   1   6 -15     2668.21     2566.79    133.30 o 
   1   6 -14     1107.75     1203.29     91.26 o 
  -1  -6  13      643.85      106.56    323.20 o 
   1   6 -12     5507.19      170.54   1138.70 o 
   1   6 -11       19.63       35.60     30.98 o 
   1   6 -10      132.50      109.83     38.69 o 
   1   6  -9     4082.98     4200.30    193.35 o 
  -1  -6   8    15007.28    15266.38    244.47 o 
  -1  -6   7      799.18      774.98     83.01 o 
  -1  -6   6     4889.16     5090.01    131.45 o 
  -1  -6   5     1442.33     1515.70    122.44 o 
  -1  -6   4     2681.66     2837.66     92.19 o 
   1   6  -3     4351.89     4193.60    108.09 o 
   1   6  -2     2221.57     2014.41     74.74 o 
   1   6  -1      578.57      553.17     40.70 o 
   1   6   0      366.86      319.91     32.10 o 
   1   6   1      454.41      409.87     31.90 o 
   1   6   2     4473.55     4059.92     94.81 o 
   1   6   3     4925.48     4792.09    160.79 o 
  -1  -6  -4     8417.08     8830.62    296.37 o 
  -1  -6  -5      233.90      268.86     25.74 o 
   1   6   6     1351.16     1429.67     68.77 o 
  -1  -6  -7     1814.16     1806.20     63.13 o 
  -1  -6  -8    15456.95    15619.08    200.77 o 
  -1  -6  -9     5048.16     5206.95    407.74 o 
  -1  -6 -10      461.01      483.17     45.65 o 
  -1  -6 -11      995.61      991.38    112.52 o 
  -1  -6 -12     3689.91     3868.13    121.79 o 
  -1  -6 -13     1057.11     1063.51     86.30 o 
   1   6  14     5134.93     5253.98    153.67 o 
  -1  -6 -15     1202.85     1145.88     78.58 o 
  -1  -6 -16       57.51       21.37     33.01 o 
  -1  -6 -17       50.16       15.20     39.42 o 
  -1  -6 -18     1801.81     1675.41    146.40 o 
  -1  -6 -19      584.21      521.20    103.71 o 
  -1  -6 -20       89.73       13.25     86.08 o 
  -1  -6 -21       28.04      -97.29    105.85 o 
   1   7 -21     1140.37     1258.02    118.27 o 
   1   7 -20      237.75      255.27     65.69 o 
   1   7 -19     2041.28     1979.13    137.65 o 
   1   7 -18     1286.14     1395.48    114.62 o 
   1   7 -17       36.78      200.98     49.21 o 
   1   7 -16       97.69      134.80     43.00 o 
   1   7 -15     5036.54     5108.62    187.25 o 
   1   7 -14       45.65       50.35     39.37 o 
   1   7 -13       30.75       61.30     33.14 o 
  -1  -7  12      783.75      849.28     77.19 o 
  -1  -7  11     5486.16     5720.23    184.15 o 
   1   7 -11     5640.54     5811.85    173.28 o 
   1   7 -10       58.39       60.21     29.83 o 
   1   7  -9     8227.18     7942.62    191.87 o 
   1   7  -8      981.54     1060.32     70.03 o 
   1   7  -7     3609.86     3885.92    198.62 o 
   1   7  -6      166.40      203.21     34.09 o 
  -1  -7   5     8859.98     8418.09    172.87 o 
   1   7  -4        9.17        0.68     19.87 o 
   1   7  -3    15741.17    16842.41    230.31 o 
   1   7  -2     4587.45     4750.21    122.27 o 
   1   7  -1     7909.19     7759.64    155.07 o 
  -1  -7   0     1555.64     1629.85     67.88 o 
  -1  -7  -1     9924.95    10073.06    163.74 o 
  -1  -7  -2     5953.22     5905.04    205.59 o 
  -1  -7  -3     5338.53     5791.81    123.52 o 
  -1  -7  -4       29.50       16.29     17.38 o 
  -1  -7  -5    10108.51     9495.32    172.22 o 
   1   7   6       44.14       33.12     16.84 o 
  -1  -7  -7    14242.02    14540.22    257.52 o 
   1   7   8       56.83       34.01     21.25 o 
  -1  -7  -9     2391.48     2461.06    205.23 o 
  -1  -7 -10      214.63      194.90     34.69 o 
  -1  -7 -11    12328.55    12871.92    449.06 o 
  -1  -7 -12       40.31       12.52     26.40 o 
  -1  -7 -13     2541.78     2532.35    105.44 o 
  -1  -7 -14      146.23      107.18     36.53 o 
  -1  -7 -15     3137.78     3199.08    128.70 o 
   1   7  16        1.72      -22.36     34.47 o 
  -1  -7 -17     2960.34       91.56    709.65 o 
  -1  -7 -18     1684.28     1537.58    145.18 o 
  -1  -7 -19      703.99      584.86    107.30 o 
  -1  -7 -20       23.60      -79.81     95.74 o 
  -1  -7 -21     3663.17     3531.29    230.00 o 
   1   8 -21      830.78      828.11    113.56 o 
   1   8 -20      420.42      343.77     95.19 o 
   1   8 -19     2664.50     2528.43    162.63 o 
   1   8 -18     5622.84     5932.37    227.89 o 
   1   8 -17      971.73     1026.25    105.53 o 
   1   8 -16     1313.57     1298.01    108.06 o 
   1   8 -15     2231.26     2305.77    132.15 o 
   1   8 -14     1471.31     1572.24    108.55 o 
   1   8 -13     6760.79     7120.46    209.74 o 
   1   8 -12    16386.14    17440.90    314.63 o 
  -1  -8  11     2909.50     2878.34    134.90 o 
   1   8 -11     4759.51     4713.01    160.52 o 
  -1  -8  10      756.05      912.89     80.15 o 
   1   8 -10     3561.67     3623.83    135.40 o 
  -1  -8   9     2045.07     2057.22    108.50 o 
   1   8  -9     6646.73     6762.34    178.15 o 
  -1  -8   8     8037.87     8308.64    197.40 o 
  -1  -8   7    10892.48    11010.74    359.98 o 
  -1  -8   6     9448.88     9532.34    199.82 o 
  -1  -8   5      593.34      578.77     52.09 o 
   1   8  -4     9852.47     9857.21    190.68 o 
   1   8  -3      726.63      745.84     54.10 o 
   1   8  -2     8081.01     7519.46    163.50 o 
   1   8  -1     2909.65     2907.12    103.03 o 
  -1  -8   0      779.09      749.55     49.93 o 
   1   8   1     1972.52     1905.47    102.17 o 
  -1  -8  -2     6159.14     5935.92    135.68 o 
  -1  -8  -3     3036.36     2896.32     94.75 o 
  -1  -8  -4    16348.67    16448.81    505.03 o 
   1   8   5       22.42       20.79     19.37 o 
  -1  -8  -6     2824.52     2839.48     91.02 o 
  -1  -8  -7     8852.57     8696.70    381.17 o 
  -1  -8  -8     6397.82     6515.13    257.75 o 
  -1  -8  -8     7868.75     7927.82    203.48 o 
  -1  -8  -9     3900.73     3803.27    204.11 o 
  -1  -8  -9     4444.52     4465.51    161.45 o 
  -1  -8 -10     2572.12     2667.17    141.18 o 
   1   8  10     4664.79     4748.89    114.58 o 
  -1  -8 -11      847.81      880.93     61.38 o 
  -1  -8 -12     8428.54     8570.57    268.70 o 
   1   8  12     8930.96     9288.27    159.64 o 
   1   8  13      502.22      548.79     55.19 o 
   1   8  14     3042.77     3084.89    162.55 o 
   1   8  15     1080.60     1184.75     90.19 o 
  -1  -8 -16       25.56        3.29     38.32 o 
  -1  -8 -17      454.54      334.62     83.02 o 
  -1  -8 -18     3605.32     3424.45    207.72 o 
  -1  -8 -19      218.54      124.75     85.27 o 
  -1  -8 -20      431.25      345.08    105.15 o 
   1   9 -20     4479.88     3431.04    193.85 o 
   1   9 -19      622.42      602.59     95.86 o 
   1   9 -18     1099.58     1013.45    115.15 o 
  -1  -9  17     1496.70     1574.11     95.23 o 
   1   9 -17     4959.95     5534.65    215.93 o 
  -1  -9  16     4096.82     4159.43    151.66 o 
   1   9 -16     4823.21     5050.34    199.66 o 
   1   9 -15     2472.35     2767.27    146.61 o 
   1   9 -14     5573.42     5662.47    198.85 o 
   1   9 -13     6609.13     6856.24    208.97 o 
   1   9 -12     5414.19     5542.17    184.58 o 
   1   9 -11     5618.37     5817.50    182.28 o 
  -1  -9  10     5465.28     5448.06    187.20 o 
   1   9 -10     5576.04     5584.86    173.40 o 
   1   9  -9        0.75       11.85     29.89 o 
  -1  -9   8     2301.41     2518.41    121.64 o 
   1   9  -8     3279.06     3260.40    128.76 o 
  -1  -9   7      807.60     1017.91     78.33 o 
   1   9  -7    12338.71    13371.42    246.78 o 
  -1  -9   6     7441.58     7676.51    189.16 o 
   1   9  -5     4890.06     4840.59    144.07 o 
   1   9  -4    13862.28    13822.81    237.69 o 
   1   9  -3      154.91      163.73     33.21 o 
   1   9  -2       37.45       46.89     24.99 o 
  -1  -9   1     5203.49     5714.21    243.79 o 
   1   9   0    18195.46    18321.49    371.48 o 
  -1  -9  -1     7018.81     7038.77    158.00 o 
  -1  -9  -2     3991.27     4025.25    210.29 o 
   1   9   3     2936.44     2715.95    158.94 o 
  -1  -9  -4     5480.15     5374.85    139.44 o 
  -1  -9  -5     4384.19     4192.08    216.69 o 
  -1  -9  -6    16032.04    15117.55    237.92 o 
  -1  -9  -6    16612.91    17723.51    499.38 o 
  -1  -9  -7     1359.26     1433.01     76.97 o 
  -1  -9  -7     3014.55     3111.74    294.40 o 
  -1  -9  -8      399.00      324.49     40.89 o 
  -1  -9  -8      399.54      428.90     51.02 o 
  -1  -9  -9      153.99      141.04     32.95 o 
   1   9   9     4084.92     4309.67    118.39 o 
  -1  -9 -10     6617.18     6542.90    225.93 o 
   1   9  10     7234.97     7945.16    149.80 o 
  -1  -9 -11     2371.89     2310.53    143.27 o 
   1   9  11     5039.02     5124.37    128.40 o 
  -1  -9 -12     8809.40     8421.74    273.32 o 
   1   9  12     9005.71     9494.17    167.07 o 
  -1  -9 -13      276.44      326.06     73.52 o 
   1   9  13     4142.14     4332.32    127.41 o 
  -1  -9 -14     1566.97     1530.98    130.04 o 
   1   9  14     2534.58     2536.10     97.07 o 
  -1  -9 -15     1009.92      891.02    113.28 o 
   1   9  15     3956.57     3992.19    124.14 o 
  -1  -9 -16     4815.06     4683.21    233.55 o 
  -1  -9 -17     1516.70     1536.82    157.87 o 
  -1  -9 -18      449.12      472.95     95.02 o 
  -1  -9 -19      178.66      289.36     96.86 o 
  -1  -9 -20     1613.13     2321.41    197.34 o 
   1  10 -20     3954.49     4093.60    212.64 o 
   1  10 -19     3901.37     4118.20    206.10 o 
   1  10 -18      589.46      650.68     96.49 o 
  -1 -10  17     3268.31     3198.65    138.90 o 
   1  10 -17     3506.37     3633.19    179.61 o 
  -1 -10  16       78.72      153.14     41.96 o 
   1  10 -16     1004.23     1096.23    106.27 o 
  -1 -10  15       67.61       93.89     37.58 o 
   1  10 -15      479.80      469.08     75.01 o 
   1  10 -14     5376.79     5563.85    199.69 o 
   1  10 -13     4349.52     4965.65    185.46 o 
   1  10 -12     1054.74     1303.29     99.60 o 
   1  10 -11     8048.03     8859.87    231.04 o 
   1  10 -10     5113.38     5401.75    179.17 o 
   1  10  -9     4756.05     5117.20    168.53 o 
   1  10  -8     3657.35     3990.83    146.42 o 
  -1 -10   7    10532.67    10413.16    840.48 o 
  -1 -10   6       40.92       58.14     34.49 o 
   1  10  -6     1287.19     1403.54     88.33 o 
  -1 -10   5      354.32      313.22     48.22 o 
   1  10  -5      392.44      317.90     47.87 o 
   1  10  -4       50.49      137.26     32.29 o 
   1  10  -3    34462.12    34532.34    393.51 o 
  -1 -10   2        9.49       23.65     23.71 o 
  -1 -10   1    12697.17    13131.54    324.34 o 
   1  10   0        1.98       -0.94     24.52 o 
  -1 -10  -1     2300.50     2475.96    100.24 o 
   1  10   2      389.89      339.93     42.25 o 
   1  10   3    36035.90    35175.80    370.64 o 
   1  10   4       53.00       49.67     26.61 o 
   1  10   5     1732.71     1726.96     86.15 o 
  -1 -10  -5     1762.15     1876.85    105.04 o 
  -1 -10  -6      142.49      176.55     35.70 o 
  -1 -10  -6     7644.45     7664.77    198.80 o 
  -1 -10  -7     3490.72     3387.12    123.58 o 
   1  10   7     4315.44     4649.41    120.15 o 
  -1 -10  -8     1990.58     1913.36     95.46 o 
   1  10   8     4381.61     4315.37    119.97 o 
  -1 -10  -9     5403.69     5226.79    321.00 o 
   1  10   9     6286.04     6607.28    142.85 o 
  -1 -10 -10      170.18      148.89     31.39 o 
  -1 -10 -10     5870.72     5665.60    164.17 o 
  -1 -10 -11      202.79      191.90     57.28 o 
   1  10  11      856.51      793.37     59.97 o 
  -1 -10 -12      928.27      795.85     95.07 o 
   1  10  12     3576.46     3841.89    120.11 o 
  -1 -10 -13     7226.39     7765.30    662.34 o 
   1  10  14      621.71      534.45     66.61 o 
  -1 -10 -15     1343.38     1175.69    139.13 o 
  -1 -10 -16     2681.72     2870.40    179.83 o 
  -1 -10 -17      648.68      660.79    116.37 o 
  -1 -10 -18     2848.50     2663.91    184.00 o 
  -1 -10 -19     5459.63     5502.14    288.84 o 
   1  11 -19     2101.99     2243.12    160.22 o 
   1  11 -18     2317.84     2394.52    156.61 o 
  -1 -11  17     1756.49     1741.16    108.46 o 
   1  11 -17     2508.40     2489.37    157.85 o 
  -1 -11  16     2745.02     2827.95    136.84 o 
   1  11 -16     3894.54     4157.77    190.80 o 
   1  11 -15     6127.94     6726.10    232.76 o 
   1  11 -14     6225.49     6984.73    229.69 o 
   1  11 -13      587.54      716.27     85.42 o 
   1  11 -12     2873.45     3069.88    150.11 o 
   1  11 -11     5204.86     5609.99    192.10 o 
   1  11 -10     5550.92     6178.60    196.48 o 
   1  11  -9      569.65      718.41     74.89 o 
   1  11  -8     2364.10     2460.96    123.31 o 
   1  11  -7     2982.13     2950.29    131.05 o 
   1  11  -6     3871.58     3592.07    140.96 o 
  -1 -11   5     4328.05     4076.99    152.70 o 
   1  11  -5     8234.49     8210.91    204.08 o 
  -1 -11   4    14917.10    15174.92    279.97 o 
  -1 -11   3     1038.49     1235.27     77.23 o 
   1  11  -3     6271.70     6040.19    171.56 o 
  -1 -11   2     1190.14     1237.65     75.32 o 
   1  11  -2     5135.25     5115.03    159.45 o 
  -1 -11   1     2707.84     2751.93    124.68 o 
  -1 -11   0    11837.57    12135.18    953.82 o 
  -1 -11  -1     5485.00     5474.01    157.03 o 
  -1 -11  -2     7275.88     7413.33    169.94 o 
   1  11   2     8022.82     8106.59    208.30 o 
  -1 -11  -3      130.67      146.25     47.50 o 
   1  11   4     5431.25     5375.12    169.23 o 
  -1 -11  -4     8544.21     8918.81    212.76 o 
  -1 -11  -5     2236.96     2156.96    101.48 o 
  -1 -11  -6     2942.49     2762.74    101.15 o 
  -1 -11  -6     3565.17     3325.71    217.03 o 
  -1 -11  -7     2473.10     2525.98     97.56 o 
  -1 -11  -7     2894.09     2849.13    146.80 o 
  -1 -11  -8        1.88        2.95     31.80 o 
   1  11   8      410.63      368.46     47.41 o 
  -1 -11  -9        2.60       31.85     50.61 o 
   1  11   9     3993.78     4026.94    128.04 o 
  -1 -11 -10     5339.49     5087.33    339.31 o 
  -1 -11 -11     3831.72     3693.07    185.99 o 
   1  11  11     3916.21     4186.29    121.05 o 
  -1 -11 -12      459.17      392.60     58.41 o 
  -1 -11 -13     4489.23      852.58   1414.33 o 
  -1 -11 -14     5223.66      161.02   1420.25 o 
  -1 -11 -15     3572.58     3547.18    201.78 o 
  -1 -11 -16     2308.76     2266.43    173.35 o 
  -1 -11 -17     2965.71     3279.54    221.70 o 
  -1 -11 -18     2335.64     2167.79    189.88 o 
   1  12 -18     4966.44     5144.71    228.04 o 
   1  12 -17      593.41      731.76    101.22 o 
   1  12 -16      926.94      988.46    105.72 o 
   1  12 -15     3076.64     3686.56    182.63 o 
   1  12 -14     2191.05     2110.02    133.25 o 
   1  12 -13     2604.95     3449.48    167.76 o 
   1  12 -12     8502.71     9035.26    254.47 o 
   1  12 -11     1253.16     1877.87    123.14 o 
   1  12 -10      423.84      454.66     68.39 o 
   1  12  -9     2891.39     3029.71    143.00 o 
   1  12  -8     4611.88     5242.18    182.66 o 
   1  12  -7      477.80      470.98     65.28 o 
   1  12  -6     1866.14     1686.45    110.84 o 
   1  12  -5     8511.43     8966.54    222.51 o 
  -1 -12   4     5388.35     5881.76    174.76 o 
   1  12  -4     5624.42     5828.96    181.66 o 
  -1 -12   3       72.84      114.13     30.28 o 
   1  12  -3     3887.21     3777.68    145.35 o 
  -1 -12   2     9981.13    10786.82    227.96 o 
   1  12  -2    10114.57     9710.93    233.89 o 
  -1 -12   1      236.94      221.20     38.63 o 
   1  12  -1      569.47      609.65     65.96 o 
   1  12   0      462.32      464.84     53.55 o 
  -1 -12  -1      185.53      214.06     41.20 o 
  -1 -12  -2     5303.24     5353.17    152.89 o 
   1  12   2     5355.63     5246.40    175.07 o 
   1  12   3      328.21      359.15     48.61 o 
   1  12   4    11525.02    11246.75    236.29 o 
  -1 -12  -5        8.77        2.62     27.96 o 
   1  12   5     1346.46     1191.78    107.45 o 
  -1 -12  -6      159.85      170.81     35.51 o 
  -1 -12  -6      420.82      318.59    117.67 o 
  -1 -12  -7      359.55      320.63     50.12 o 
  -1 -12  -8     3616.04     3412.12    140.13 o 
  -1 -12  -9      496.41      429.92     84.14 o 
  -1 -12 -10     1526.68     1963.39    108.96 o 
   1  12  10     1638.23        7.63     38.81 o 
  -1 -12 -11     6141.15      533.81   2068.70 o 
   1  12  12     3251.82      180.66    940.38 o 
  -1 -12 -13     1769.58      258.24    663.28 o 
  -1 -12 -14     3995.90     3915.63    219.49 o 
  -1 -12 -15      445.08      487.80    100.89 o 
  -1 -12 -16      795.96      880.76    132.87 o 
  -1 -12 -17     3572.59     3908.11    221.34 o 
  -1 -12 -18     2557.67     2672.67    224.84 o 
   1  13 -18     1938.49     2166.43    159.82 o 
   1  13 -17     2867.44     2978.53    179.45 o 
   1  13 -16     1066.68     1206.09    121.12 o 
   1  13 -15     3081.13     2789.00    177.23 o 
   1  13 -14      445.47      422.49     86.18 o 
   1  13 -13     1679.12     1757.50    127.70 o 
   1  13 -12     4306.12     4460.99    188.10 o 
   1  13 -11     3516.04     2845.37    170.71 o 
   1  13 -10      110.72       75.09     51.95 o 
   1  13  -9     1249.09     1128.83     94.38 o 
   1  13  -8     1036.57      904.52     86.77 o 
   1  13  -7     1241.64     1192.43    102.72 o 
   1  13  -6     7688.99     8087.84    223.67 o 
   1  13  -5    12080.20    12706.91    278.53 o 
   1  13  -4      568.54      623.95     68.51 o 
   1  13  -3     1452.74     1241.67     92.21 o 
  -1 -13   2      189.92      198.28     42.05 o 
   1  13  -2     1414.73     1250.44     94.62 o 
  -1 -13   1      652.17      669.26     66.06 o 
   1  13  -1     4686.10     4409.70    164.19 o 
  -1 -13   0     5608.49     5841.29    172.49 o 
   1  13   0     6077.57     5401.02    191.24 o 
  -1 -13  -1     1702.90     1794.88     96.87 o 
   1  13   1     1839.50     1782.63    115.10 o 
  -1 -13  -2     1146.27     1156.84     78.31 o 
   1  13   2     1598.16     1563.03    104.53 o 
  -1 -13  -3      744.42      731.65     63.94 o 
   1  13   3      768.24      752.40     85.83 o 
  -1 -13  -4      366.10      360.98     50.36 o 
   1  13   4     8865.44     8403.83    249.46 o 
  -1 -13  -5     9336.73     8872.53    202.33 o 
   1  13   5    10036.93     9199.21    265.31 o 
  -1 -13  -6     1720.06     1625.28     89.14 o 
   1  13   6     1723.29     1598.80    122.40 o 
  -1 -13  -7      596.01      576.50     66.30 o 
  -1 -13  -8      399.40      402.69     48.13 o 
  -1 -13  -8     1091.19     1331.86    110.22 o 
  -1 -13  -9       80.03       43.72     59.27 o 
  -1 -13 -10     2561.38     2534.44    308.65 o 
  -1 -13 -11     5524.37     5770.45    245.67 o 
  -1 -13 -12     1904.18     1781.78    149.97 o 
  -1 -13 -13      321.29      309.51     88.40 o 
  -1 -13 -14     2252.87     2113.57    150.55 o 
  -1 -13 -15     1039.27     1001.58    125.82 o 
  -1 -13 -16     2872.72     2675.30    188.90 o 
  -1 -13 -17     2536.46     2414.34    205.72 o 
   1  14 -17      510.33      628.29    121.71 o 
   1  14 -16      552.90      447.02     83.28 o 
   1  14 -15      608.49      586.06     90.14 o 
   1  14 -14     2082.72     2126.29    143.89 o 
   1  14 -13     3065.28     3106.70    167.65 o 
   1  14 -12     1276.87     1085.54    120.10 o 
   1  14 -11      486.46      452.23     77.46 o 
   1  14 -10     1151.51     1200.50    101.58 o 
   1  14  -9     2832.05     3414.48    161.62 o 
   1  14  -8      333.87      377.35     69.90 o 
   1  14  -7     3491.38     3081.38    148.31 o 
   1  14  -6     4728.34     6426.70    209.60 o 
   1  14  -5      255.39      242.92     57.37 o 
   1  14  -4     7853.24     8446.95    232.69 o 
   1  14  -3    10251.78    12998.37    290.27 o 
   1  14  -2      918.36      697.76     75.82 o 
   1  14  -1      195.30      250.51     56.27 o 
   1  14   0      204.28      142.01     56.15 o 
  -1 -14  -1      925.69      961.47     76.63 o 
   1  14   1     1107.34     1123.55     98.21 o 
  -1 -14  -2      585.56      559.21     65.83 o 
   1  14   3    10670.63     9688.02   1006.71 o 
  -1 -14  -4      222.13      186.94     61.00 o 
  -1 -14  -5      169.30      212.86     44.00 o 
   1  14   5     3482.60     2930.95    175.05 o 
  -1 -14  -6     3643.92     3554.45    155.37 o 
  -1 -14  -7      294.99      304.37     60.45 o 
  -1 -14  -8     2039.08     2277.65    433.58 o 
  -1 -14  -9     1597.58     1565.44    117.71 o 
  -1 -14 -10      350.87      334.83     71.54 o 
  -1 -14 -11      962.76     1269.16    123.47 o 
  -1 -14 -12     2302.53     2667.21    177.04 o 
  -1 -14 -13     2666.34     2567.02    182.45 o 
  -1 -14 -14      518.43      520.07    102.35 o 
  -1 -14 -15      751.25      703.89    131.25 o 
  -1 -14 -16      367.35      296.46    132.62 o 
   1  15 -16     1664.48     1726.50    134.33 o 
   1  15 -15      133.16      155.13     89.29 o 
   1  15 -14      229.03      214.44     86.68 o 
   1  15 -13     3168.91     3722.00    188.55 o 
   1  15 -12     3540.70     3897.86    190.48 o 
   1  15 -11     1074.48      988.88    103.71 o 
   1  15 -10     4829.08     4576.71    228.18 o 
   1  15  -9     1483.52     1404.93    112.95 o 
   1  15  -8      128.96       93.03     49.93 o 
   1  15  -7     3228.36     4154.48    178.11 o 
   1  15  -6     2225.09     2931.11    150.01 o 
   1  15  -5      970.90      935.49     91.55 o 
   1  15  -4     2611.50     2005.73    157.58 o 
   1  15  -3      469.09      577.15     77.08 o 
   1  15  -2     2379.43     2946.38    146.26 o 
   1  15  -1     2778.27     3276.28    157.30 o 
   1  15   0     2383.32     2383.47    135.75 o 
   1  15   1     3306.87     3132.32    171.17 o 
   1  15   2      597.81      563.64     88.79 o 
   1  15   3     1902.36     1898.50    142.52 o 
   1  15   4     1010.13      806.13     87.71 o 
   1  15   5     1627.75     1274.09    312.66 o 
  -1 -15  -6     4487.54     4139.69    391.92 o 
  -1 -15  -7      147.07      162.46     82.53 o 
  -1 -15  -8     1589.43     1396.13    122.23 o 
  -1 -15  -9     3489.00     3381.40    194.35 o 
  -1 -15 -10     1199.47     1271.70    129.81 o 
  -1 -15 -11     3176.88     3701.36    205.34 o 
  -1 -15 -12     4390.78     4724.71    245.35 o 
  -1 -15 -13      178.20      203.84    110.90 o 
  -1 -15 -14      167.88      143.74    124.74 o 
  -1 -15 -15     1586.86     1563.37    156.08 o 
   1  16 -14      705.41      837.43    102.85 o 
   1  16 -13     2278.19     2723.19    166.37 o 
   1  16 -12     2604.95     2009.30    186.53 o 
   1  16 -11     2247.87     2090.52    144.00 o 
   1  16 -10     1972.37     2587.21    155.27 o 
   1  16  -9     5697.66     5160.34    210.50 o 
   1  16  -8     1819.67     1150.43    143.29 o 
   1  16  -7     1247.67     1210.49    105.40 o 
   1  16  -6     1285.99     1577.65    115.72 o 
   1  16  -5     1460.86     1537.36    111.48 o 
   1  16  -4      827.03      644.38     97.13 o 
   1  16  -3     1460.44     1350.95    108.46 o 
   1  16  -2     1931.26     2690.22    147.75 o 
   1  16  -1      206.94      171.68     68.64 o 
   1  16   0      286.15      242.45     68.15 o 
   1  16   1     1389.95     1807.21    128.25 o 
   1  16   2     1474.33     1665.89    125.86 o 
   1  16   3     1092.92      966.13     96.35 o 
   1  16   4     1748.96     1477.07    146.02 o 
   1  16   5      925.19      672.70    113.25 o 
   1  16   6     1200.19     1190.53    116.29 o 
   1  16   7     1315.66     1268.04    680.45 o 
  -1 -16  -8     6226.30     6299.87    256.91 o 
  -1 -16  -9     2521.66     2862.17    183.27 o 
  -1 -16 -10     2927.98     2982.87    193.13 o 
  -1 -16 -11     1983.92     1665.59    164.80 o 
  -1 -16 -12     2185.14     2228.41    170.25 o 
  -1 -16 -13      953.16      993.05    136.63 o 
  -1 -16 -14       60.18       97.37    125.38 o 
   1  17 -13      137.70      173.28     86.14 o 
   1  17 -12     5146.36     6538.28    255.56 o 
   1  17 -11     5171.55     4767.76    261.07 o 
   1  17 -10      304.42      334.10     65.83 o 
   1  17  -9     2698.69     2547.94    200.73 o 
   1  17  -8      282.24      230.23     89.79 o 
   1  17  -7     1303.63      996.85    132.21 o 
   1  17  -6     2312.92     2271.04    167.72 o 
   1  17  -5     2152.11     1931.13    159.99 o 
   1  17  -4      399.91      494.10     75.31 o 
   1  17  -3     1169.06      682.98    118.98 o 
   1  17  -2      624.28      743.51     82.89 o 
   1  17  -1      279.36      210.83     73.92 o 
   1  17   0      210.88      306.86     83.24 o 
   1  17   1      850.98      819.72    115.72 o 
   1  17   2      852.76     1062.48    102.96 o 
   1  17   3      287.86      323.78     77.55 o 
   1  17   4     1628.86      862.41    138.14 o 
   1  17   5     3183.28     2904.56    197.94 o 
   1  17   6      941.25     1045.62    116.52 o 
   1  17   7      265.54      329.75     79.11 o 
  -1 -17  -8     2031.39     2153.54    151.27 o 
  -1 -17  -9      420.29      334.68    104.48 o 
  -1 -17 -10     3725.93     5137.52    236.54 o 
  -1 -17 -11     7038.27     6150.36    311.91 o 
  -1 -17 -12      156.76      181.59    110.64 o 
  -1 -17 -13        2.18      -47.75    131.93 o 
   1  18 -11      774.08      804.17    102.28 o 
   1  18 -10     1082.59     1161.33    115.27 o 
   1  18  -9     1968.56     2412.98    160.58 o 
   1  18  -8     2823.59     3082.30    174.19 o 
   1  18  -7     3271.13     3191.51    223.17 o 
   1  18  -6     2221.13     2319.77    150.76 o 
   1  18  -5     3050.45     2785.83    162.33 o 
   1  18  -4     1918.17     2406.11    147.71 o 
   1  18  -3     2918.61     2792.29    161.05 o 
   1  18  -2     2054.30     1560.65    172.59 o 
   1  18  -1      184.55      105.65     57.86 o 
   1  18   0      246.63      238.79     82.58 o 
   1  18   1     1501.79     1726.84    133.79 o 
   1  18   2     2635.19     2866.87    171.39 o 
   1  18   3     2488.22     2097.48    187.13 o 
   1  18   4     2732.99     2642.11    163.12 o 
   1  18   5     1812.43     1980.67    155.16 o 
   1  18   6     2848.13     2781.08    186.36 o 
  -1 -18  -7     3540.77     3418.84    589.00 o 
  -1 -18  -8     2383.58     2244.84    169.81 o 
  -1 -18  -9     1345.09     1291.53    135.59 o 
  -1 -18 -10      857.58      875.39    109.77 o 
  -1 -18 -11     1578.22      906.44    161.54 o 
   1  19  -9      835.64      939.37    107.14 o 
   1  19  -8      820.59      716.46     92.91 o 
   1  19  -7     1655.13     1905.53    142.95 o 
   1  19  -6      418.54      418.56    101.63 o 
   1  19  -5     1660.77     1732.80    129.29 o 
   1  19  -4     3688.19     4128.70    197.20 o 
   1  19  -3     1628.12     1841.87    140.33 o 
   1  19  -2     2447.88     1931.58    202.67 o 
   1  19  -1     2501.68     2652.65    164.61 o 
   1  19   0     2455.00     2241.34    204.74 o 
   1  19   1     3158.57     3421.86    191.84 o 
   1  19   2     2144.85     2356.33    164.48 o 
   1  19   3     2726.32     1971.52    216.74 o 
   1  19   4     2100.66     2148.81    165.03 o 
   1  19   5      381.39      290.31     79.42 o 
   1  19   6     2264.36     2340.09    172.55 o 
   1  19   7      661.79      572.19    112.92 o 
  -1 -19  -8      636.88      694.07    105.40 o 
  -1 -19  -9     1807.51     1824.67    152.33 o 
   1  20  -7     2094.24     1856.16    225.01 o 
   1  20  -6      686.89      937.91     99.61 o 
   1  20  -5       77.84      112.30     74.36 o 
   1  20  -4     3275.64     3611.90    196.38 o 
   1  20  -3     4016.42     4488.10    217.72 o 
   1  20  -2      309.23      152.32    105.12 o 
   1  20  -1     2282.60     2702.67    176.48 o 
   1  20   0     1693.63     1816.26    148.10 o 
   1  20   1      223.64      320.11     85.56 o 
   1  20   2     2938.89     2746.73    269.16 o 
   1  20   3     4416.24     4284.22    221.14 o 
   1  20   4       82.55       70.41    117.64 o 
   1  20   5      952.38      534.31    155.98 o 
   1  20   6     1526.73     1837.69    162.79 o 
  -1 -20  -7     1547.73     1430.71    142.98 o 
   1  21  -2      239.43      302.14     87.20 o 
   1  21  -1     5097.44     5085.00    243.67 o 
   1  21   0     6950.48     6768.28    275.09 o 
   1  21   1      312.37      275.88     91.01 o 
   1  21   2     2713.01     2486.60    175.17 o 
  -2  21   5     1258.81     1294.84    130.66 o 
  -2  21   4      157.91      103.36    104.50 o 
  -2  21   3      338.96      284.68    108.46 o 
  -2  21   2     6637.59     6694.47    261.40 o 
  -2  21   1       61.04      -42.23    119.86 o 
  -2  21   0       26.82       17.08    110.87 o 
  -2  21  -1       65.57      -52.18    121.98 o 
  -2  21  -2     6750.60     6911.09    264.30 o 
  -2  21  -3      331.67      347.25    106.20 o 
  -2  21  -4      165.32      190.90    106.52 o 
  -2  21  -5     1235.03     1186.08    124.27 o 
  -2  20   8        0.75       10.34     76.31 o 
  -2  20   7      380.70      354.48    118.49 o 
  -2  20   6     2488.51     1951.33    157.25 o 
  -2  20   5     3800.79     3516.08    194.96 o 
  -2  20   4      579.92      515.35    104.77 o 
  -2  20   3      163.06      264.66     99.15 o 
  -2  20   2      432.78      362.94    100.45 o 
  -2  20   1      492.83      554.68     98.01 o 
  -2  20   0     2276.96     2169.27    151.16 o 
  -2  20  -1      449.85      473.01     98.77 o 
  -2  20  -2      499.46      484.54     94.58 o 
  -2  20  -3      197.25      173.53     94.19 o 
  -2  20  -4      538.86      620.09     95.63 o 
  -2  20  -5     3705.60     3554.37    189.55 o 
  -2  20  -6     2667.73     2885.42    175.68 o 
  -2  20  -7      369.05      289.66    108.01 o 
  -2  19  10      312.82      251.72     79.60 o 
  -2  19   9     1310.47     1163.31    112.75 o 
   2 -19  -9     2115.98     1923.10    149.31 o 
  -2  19   8        4.28       24.80     66.20 o 
  -2  19   7     4381.93     4732.00    210.00 o 
  -2  19   7     7553.10     7157.21    266.83 o 
  -2  19   6       35.30       -1.69     61.28 o 
  -2  19   6       56.76       16.53    103.46 o 
  -2  19   5      314.28      102.25     91.10 o 
  -2  19   4     2254.89     2271.88    151.75 o 
  -2  19   3     2792.62     2479.61    160.46 o 
  -2  19   2      829.62     1053.69    109.28 o 
  -2  19   1     3307.19     3198.61    172.32 o 
  -2  19   0       65.94       -2.59     78.80 o 
  -2  19  -1     3512.06     3321.56    173.66 o 
  -2  19  -2      916.87      973.29    110.72 o 
  -2  19  -3     2744.50     2720.68    158.67 o 
  -2  19  -4     2197.13     2115.53    141.45 o 
  -2  19  -5      296.09      244.10     81.59 o 
  -2  19  -6       55.23      102.99     87.58 o 
  -2  19  -7     7560.68     7738.18    269.29 o 
  -2  19  -8       72.94      266.90     98.37 o 
  -2  19  -9     2062.49     2223.37    164.08 o 
  -2  18  12      193.61      193.76     74.90 o 
   2 -18 -12      278.82      107.88    122.87 o 
  -2  18  11       32.63       52.40     70.40 o 
   2 -18 -11       99.83      110.78    112.84 o 
   2 -18 -10     2902.95     2921.24    169.98 o 
  -2  18   9      534.58      392.73    155.66 o 
  -2  18   8      168.09      170.71     57.67 o 
  -2  18   7      215.43      174.36     55.18 o 
  -2  18   7      323.59      267.01     88.44 o 
  -2  18   6     2763.81     2884.28    158.14 o 
  -2  18   6     4537.98     4155.32    195.34 o 
  -2  18   5       36.56       43.58     49.97 o 
  -2  18   5       38.19       33.10     82.61 o 
  -2  18   4     2120.76     2274.99    139.41 o 
  -2  18   3      433.86      512.84     85.27 o 
  -2  18   2     2545.15     2429.72    145.97 o 
  -2  18   1       24.76       17.17     47.48 o 
  -2  18   0     4914.32     4824.04    195.64 o 
  -2  18  -1       57.06      102.49     67.67 o 
  -2  18  -2     2549.11     2338.32    143.69 o 
  -2  18  -3      411.59      439.73     81.81 o 
  -2  18  -4     3907.14     4035.81    184.80 o 
  -2  18  -5       28.56      -14.36     75.02 o 
  -2  18  -6     4454.56     4625.35    204.96 o 
  -2  18  -7      305.33      282.76     78.58 o 
  -2  18  -8      440.34      412.27     94.73 o 
  -2  18  -9      844.82      811.51    111.42 o 
  -2  18 -10     5477.45     5295.32    234.55 o 
  -2  18 -11      116.90      165.80    101.19 o 
   2 -17 -14     2113.01     1778.68    167.05 o 
  -2  17  13     2779.03     2860.03    313.49 o 
   2 -17 -12      185.61      179.68     80.09 o 
  -2  17  12     1117.38     1151.70    130.49 o 
   2 -17 -11     1046.71      891.72    100.62 o 
  -2  17  11     1048.74     1019.29    122.59 o 
   2 -17 -10       76.23      119.81     68.47 o 
  -2  17  10      834.08      627.66    107.83 o 
  -2  17   9      650.49      593.02     94.52 o 
  -2  17   8      903.71     1041.08     98.94 o 
  -2  17   8      968.13      847.64    112.25 o 
  -2  17   7      395.12      351.39     56.42 o 
  -2  17   7      564.04      531.11     85.18 o 
  -2  17   6      284.08      261.76     52.16 o 
  -2  17   6      284.42      263.60     76.48 o 
  -2  17   5        0.24        3.88     46.64 o 
  -2  17   5       14.58       38.68     67.06 o 
  -2  17   4       62.87      120.26     44.96 o 
  -2  17   3     6545.33     6669.73    232.75 o 
  -2  17   3     7151.88     7122.05    230.06 o 
  -2  17   2     1275.59     1128.23    101.81 o 
  -2  17   1     1023.86      951.51     96.16 o 
  -2  17   0        0.12      -16.86     44.27 o 
  -2  17  -1     1172.46     1254.83    105.50 o 
  -2  17  -2     5551.06     5522.69    201.59 o 
  -2  17  -3     6467.48     6063.38    217.66 o 
  -2  17  -4       20.11      -76.91     64.89 o 
  -2  17  -5        0.47      -26.88     46.81 o 
  -2  17  -6      519.04      584.47     88.80 o 
  -2  17  -7      739.57      751.40     98.03 o 
  -2  17  -8      720.68      797.42     98.49 o 
  -2  17  -9     1108.49      951.98    113.67 o 
  -2  17 -10      755.67      841.85    114.09 o 
  -2  17 -11     1295.47     1419.88    128.46 o 
  -2  17 -12     2028.74     2455.68    180.39 o 
   2 -16 -15     1716.97     1497.16    127.21 o 
  -2  16  15     1850.44     1887.48    150.01 o 
   2 -16 -14     1297.80     1082.21    159.78 o 
  -2  16  13      925.62      774.28    105.04 o 
   2 -16 -12      811.54      791.16    195.39 o 
   2 -16 -11      919.73      835.88     95.16 o 
  -2  16  11     1393.19     1457.09    126.75 o 
   2 -16 -10     1024.37      984.75    100.71 o 
  -2  16  10     1751.80     1740.99    135.95 o 
   2 -16  -9     1139.23      911.74     93.43 o 
  -2  16   9     1177.59     1106.52    110.80 o 
  -2  16   8        0.03       -7.89     47.00 o 
  -2  16   8      180.03      107.59     72.47 o 
  -2  16   7      136.75      105.18     43.80 o 
  -2  16   7      893.15      829.33     96.96 o 
  -2  16   6     1753.17     1734.60    115.69 o 
  -2  16   5     2529.34     2551.47    140.93 o 
  -2  16   5     3907.23     3702.84    164.83 o 
  -2  16   4     2572.72     2445.69    137.82 o 
  -2  16   4     2834.64     2841.03    144.76 o 
  -2  16   3      240.52      181.98     46.04 o 
  -2  16   2      927.02      946.08    145.20 o 
  -2  16   1     4971.71     4622.47    176.38 o 
  -2  16   0     8985.84     8599.23    241.96 o 
  -2  16  -1     5448.52     6107.51    204.56 o 
  -2  16  -2      726.24      874.47     92.34 o 
  -2  16  -3      364.16      291.10     57.22 o 
  -2  16  -4     1915.73     1852.70    123.53 o 
  -2  16  -5     3128.25     3348.88    162.03 o 
  -2  16  -6     1051.64     1144.40     97.20 o 
  -2  16  -7      250.28      245.81     72.12 o 
  -2  16  -8      872.73      904.64    104.17 o 
  -2  16  -9     1011.36      965.17     98.32 o 
  -2  16 -10     1319.78     1408.19    123.53 o 
  -2  16 -11      870.99      904.15    100.57 o 
  -2  16 -12      791.74      945.29    114.67 o 
  -2  16 -13     1179.82     1127.86    132.66 o 
   2 -15 -16      858.85      879.76    128.47 o 
  -2  15  15      333.11      348.57    106.84 o 
   2 -15 -14      869.12      860.54    112.13 o 
   2 -15 -13     2165.35     1966.28    148.56 o 
   2 -15 -12     3130.91     2808.70    163.37 o 
  -2  15  12     3186.47     3388.68    169.93 o 
   2 -15 -11        6.54      -18.03     58.85 o 
  -2  15  11      376.01      340.02     74.59 o 
   2 -15 -10     1034.50      991.23     97.56 o 
  -2  15  10     1691.84     1587.18    126.41 o 
  -2  15   9     1609.14     1292.24    117.82 o 
  -2  15   8     1253.25     1270.75    164.47 o 
  -2  15   7     1482.93     1252.16    108.43 o 
  -2  15   6     1598.93     1462.10    101.64 o 
  -2  15   6     1765.67     1761.88    122.52 o 
  -2  15   5      296.54      289.27     50.08 o 
  -2  15   4     4313.17     4517.97    179.14 o 
  -2  15   4     4657.56     4579.78    171.14 o 
  -2  15   3       76.58      116.45     56.34 o 
  -2  15   2     4707.29     4659.90    181.35 o 
  -2  15   2     5244.91     5145.18    178.85 o 
  -2  15   1      506.03      476.97     65.97 o 
  -2  15   1      531.34      643.43     73.62 o 
  -2  15   0      399.16      418.28     63.00 o 
  -2  15  -1     4133.20     3875.25    155.86 o 
  -2  15  -2     5828.03     5424.40    185.41 o 
  -2  15  -3     3581.08     3722.96    157.73 o 
  -2  15  -4     2954.13     2939.61    145.10 o 
  -2  15  -5     1381.87     1234.13    100.08 o 
  -2  15  -6     1742.01     1793.69    119.01 o 
  -2  15  -7      305.94      293.03     57.42 o 
  -2  15  -8     1434.22     1492.78    111.27 o 
  -2  15  -9      913.92      906.60     92.42 o 
  -2  15 -10      518.39      530.52     89.09 o 
  -2  15 -11     2329.17     2442.09    161.47 o 
  -2  15 -12     2960.58     2822.57    171.84 o 
  -2  15 -13      627.64      631.71    109.70 o 
  -2  15 -14      457.63      614.57    112.41 o 
  -2  14  17     2153.62     1953.20    148.32 o 
   2 -14 -16     1009.44      993.93    102.45 o 
  -2  14  16     1123.20     1033.76    123.59 o 
   2 -14 -15      604.74      618.97     79.78 o 
  -2  14  15     1161.01     1245.12    112.24 o 
   2 -14 -14     1129.22     1103.63    106.45 o 
  -2  14  14     1367.86     1395.91    117.32 o 
   2 -14 -13      137.80       96.34     77.88 o 
   2 -14 -12       12.65       50.30     53.02 o 
  -2  14  12     5204.65     4641.32    209.99 o 
   2 -14 -11     6659.97     6170.88    221.85 o 
  -2  14  11     7492.67     7733.37    240.83 o 
   2 -14 -10      328.66      300.10     66.45 o 
   2 -14  -9     1598.59     1674.38    115.65 o 
  -2  14   9     1599.36     1770.08    124.60 o 
  -2  14   8       67.54       48.11     58.64 o 
  -2  14   7       36.97        6.38     38.12 o 
  -2  14   7       54.62        9.43     56.41 o 
  -2  14   6       23.91       -5.69     34.82 o 
  -2  14   6     3963.62     4073.79    188.71 o 
  -2  14   5     6489.17     6150.40    185.07 o 
  -2  14   5     6612.17     6730.29    215.21 o 
  -2  14   4      146.69      142.84     39.57 o 
  -2  14   3      290.05      267.27     48.85 o 
  -2  14   2     1500.27     1470.88    101.67 o 
  -2  14   2     2649.14     2551.94    122.44 o 
  -2  14   1     1001.40      996.41     83.51 o 
  -2  14   0       52.87       14.92     35.79 o 
  -2  14   0      773.13      691.89     71.49 o 
  -2  14  -1     2676.38     2467.33    122.07 o 
  -2  14  -2     3378.69     3398.21    142.95 o 
  -2  14  -3      287.13      243.86     47.03 o 
  -2  14  -4      171.02      267.36     48.29 o 
  -2  14  -5     5477.49     5994.10    194.82 o 
  -2  14  -6       51.13       20.51     52.11 o 
  -2  14  -7       93.85      133.11     43.19 o 
  -2  14  -8     1150.87     1133.46    104.49 o 
  -2  14  -9      142.57      164.75     46.57 o 
  -2  14 -10     5947.94     6340.58    229.71 o 
  -2  14 -11     7227.69     7168.83    244.12 o 
  -2  14 -12      130.93       48.64     74.49 o 
  -2  14 -13     1143.98     1012.86    115.74 o 
  -2  14 -14     1208.35     1272.57    127.04 o 
  -2  14 -15      884.21     1049.33    130.48 o 
  -2  13  18      423.90      187.93    117.27 o 
   2 -13 -17      499.02      422.88    103.74 o 
   2 -13 -16      525.45      503.36    102.88 o 
  -2  13  15      422.76      477.36    139.91 o 
  -2  13  14     2754.75     2628.91    147.97 o 
   2 -13 -13     2130.72     2135.72    138.74 o 
  -2  13  13     2411.20     2538.13    144.27 o 
   2 -13 -12       35.41       22.11     82.14 o 
   2 -13 -11      121.10       96.52     46.74 o 
  -2  13  11      497.12      420.13     72.85 o 
   2 -13 -10     2012.13     1980.69    124.74 o 
  -2  13   9     3357.37     3466.91    164.86 o 
  -2  13   8     4557.91     4734.89    171.97 o 
  -2  13   7     4283.10     4063.75    213.00 o 
  -2  13   6     3482.03     3531.85    139.51 o 
   2 -13  -6     3975.60     4085.44    156.96 o 
  -2  13   5      562.35      520.49     57.12 o 
  -2  13   5      627.15      589.82     71.21 o 
  -2  13   4      209.34      363.72     51.94 o 
  -2  13   4     5634.79     5577.16    170.35 o 
  -2  13   3     6872.68     6654.05    181.19 o 
  -2  13   3     7592.28     7913.69    210.62 o 
  -2  13   2      988.76     1066.36     79.56 o 
   2 -13  -2     2312.37     2291.29    111.29 o 
  -2  13   1     1505.81     1470.33     93.07 o 
   2 -13  -1     1516.31     1318.63     97.37 o 
  -2  13   0       14.61      -16.16     33.95 o 
   2 -13   0     1097.67     1042.13    134.01 o 
   2 -13   1     1840.25     1785.94    100.53 o 
  -2  13  -2     1000.48     1071.81     76.82 o 
  -2  13  -3     7693.73     7647.08    205.67 o 
  -2  13  -4       90.08       91.60     33.55 o 
  -2  13  -5     3190.70     3310.21    146.34 o 
  -2  13  -6     4135.86     4394.78    169.72 o 
  -2  13  -7     4773.60     5353.34    189.69 o 
  -2  13  -8     3387.50     3545.98    158.93 o 
  -2  13  -9     2608.72     2815.78    147.56 o 
  -2  13 -10      609.89      567.99     85.11 o 
  -2  13 -11       38.66        8.31     66.20 o 
  -2  13 -12     1922.50     2045.27    139.08 o 
  -2  13 -13     3369.83     3454.27    179.65 o 
  -2  13 -14      360.39      307.41     81.41 o 
  -2  13 -15      720.73      822.82    112.78 o 
  -2  13 -16      526.75      560.08    105.55 o 
  -2  12  18     2047.58     1864.95    145.86 o 
  -2  12  17      806.09      698.62     99.62 o 
   2 -12 -16      684.19      661.77     85.84 o 
  -2  12  16      961.66      825.41    105.81 o 
   2 -12 -15       84.71       76.36    113.92 o 
   2 -12 -14      253.64      241.31    121.97 o 
   2 -12 -13       25.84       26.55     49.52 o 
  -2  12  13     2354.17     2177.83    145.12 o 
  -2  12  12     7010.00     6924.95    340.57 o 
  -2  12  11     5846.43     5730.77    194.96 o 
   2 -12 -10     8020.27     7423.71    219.38 o 
   2 -12 -10     8024.20     7921.20    276.98 o 
   2 -12  -9      256.74      237.61     64.01 o 
   2 -12  -8     2385.89     2344.53    117.57 o 
   2 -12  -7     4005.51     3847.31    150.98 o 
  -2  12   6     2595.89     2708.15    117.59 o 
  -2  12   6     4041.22     4214.27    167.37 o 
  -2  12   5     1795.85     1634.03     89.51 o 
  -2  12   5     4723.16     4657.70    177.78 o 
  -2  12   4     2299.47     2437.99    113.33 o 
  -2  12   3        0.14       -4.64     22.95 o 
  -2  12   3      445.87      475.21     70.99 o 
  -2  12   2      608.24      698.31     59.18 o 
  -2  12   2      826.93      920.85     82.89 o 
  -2  12   1      264.13      237.77     38.39 o 
  -2  12   1      560.94      533.94     68.84 o 
  -2  12   0      412.66      452.82     51.41 o 
   2 -12   0      602.64      562.69     61.19 o 
  -2  12  -1      304.05      290.92     44.85 o 
  -2  12  -1      741.53      686.07     68.73 o 
  -2  12  -2      619.72      607.95     58.57 o 
   2 -12   2      619.82      614.39     73.25 o 
   2 -12   3        0.85       22.37     34.98 o 
  -2  12  -4     5361.60     5323.00    169.53 o 
  -2  12  -5     3876.59     3916.31    149.84 o 
  -2  12  -6     3978.49     4159.34    157.96 o 
  -2  12  -7     3222.29     3031.69    137.91 o 
  -2  12  -8      186.09      162.49     54.21 o 
  -2  12  -9     5774.07     5932.09    204.23 o 
  -2  12 -10     7723.52     7932.17    238.09 o 
  -2  12 -11     5822.00     6228.38    221.75 o 
  -2  12 -12     3255.73     3436.91    171.21 o 
  -2  12 -13      209.65      160.19     69.07 o 
  -2  12 -14       75.89       38.70     76.10 o 
  -2  12 -15      877.88     1016.21    110.96 o 
  -2  12 -16      932.58      799.45    111.31 o 
  -2  11  19     3464.29     3283.56    182.77 o 
  -2  11  18      345.07      339.70     99.48 o 
  -2  11  17      581.19      492.28     95.28 o 
  -2  11  16      815.46      665.32     85.53 o 
   2 -11 -15     3031.16     3076.78    156.09 o 
   2 -11 -14     2263.56     2149.67    133.33 o 
  -2  11  14     2454.28     2464.68    143.00 o 
   2 -11 -13     5957.89     6002.39    204.06 o 
   2 -11 -12     4658.59     4747.00    182.98 o 
   2 -11 -11      282.46      327.24     56.35 o 
   2 -11 -11     4620.18     4926.34    535.50 o 
   2 -11 -10     4961.13     4750.19    394.60 o 
   2 -11  -9     4319.49     4246.52    155.93 o 
  -2  11   9     8976.71     9261.64    244.94 o 
  -2  11   8     5153.43     5365.08    177.61 o 
  -2  11   7     1696.59     1642.71     99.42 o 
   2 -11  -6     5399.34     5213.10    176.68 o 
  -2  11   6     5444.81     5371.12    277.62 o 
   2 -11  -5       80.08       74.52     37.21 o 
  -2  11   5     2603.52     2526.16    122.83 o 
  -2  11   4     2299.67     2244.49    105.50 o 
  -2  11   4     2741.28     2885.58    129.15 o 
   2 -11  -3      919.91      978.39    119.17 o 
  -2  11   3     5287.76     5198.75    182.83 o 
   2 -11  -2     4652.72     4599.74    147.20 o 
  -2  11   2     4796.26     4877.59    162.28 o 
  -2  11   1      259.71      204.16     48.36 o 
  -2  11   1      299.48      251.10     39.48 o 
   2 -11   0       55.29       42.96     27.94 o 
   2 -11   1      199.57      188.76     35.03 o 
   2 -11   2     6072.75     6179.65    176.36 o 
   2 -11   3      613.99      590.55     58.12 o 
   2 -11   4     3508.43     3661.91    154.41 o 
  -2  11  -4     3566.02     3778.93    144.77 o 
  -2  11  -5       63.22      184.28     38.47 o 
  -2  11  -6     2055.22     2153.63    111.00 o 
  -2  11  -7     3815.90     3957.41    153.31 o 
  -2  11  -8     9581.87    10212.14    248.22 o 
  -2  11  -9     5036.70     5382.02    189.72 o 
  -2  11 -10     6234.02     6494.42    212.06 o 
  -2  11 -11     3473.30     3787.88    172.60 o 
  -2  11 -12     6592.49     6756.64    230.32 o 
  -2  11 -13     1893.24     1957.32    137.58 o 
  -2  11 -14     3538.16     3584.12    180.58 o 
  -2  11 -15      825.14      866.87    107.30 o 
  -2  11 -16      805.67      803.57    111.92 o 
  -2  11 -17      248.75      272.75     93.03 o 
  -2  10  20     1077.06      680.90    117.97 o 
  -2  10  19      393.59      198.38    103.58 o 
  -2  10  18     1927.25     1745.31    133.55 o 
   2 -10 -17     3607.95     3920.23    190.64 o 
   2 -10 -16      882.87      782.82     93.11 o 
   2 -10 -15     1910.83     1901.96    125.13 o 
   2 -10 -14      797.57      662.00    147.32 o 
   2 -10 -13      170.91      151.94     64.20 o 
  -2  10  12    12273.53    12614.13    822.81 o 
   2 -10 -11    14724.33    14961.79    727.63 o 
   2 -10 -10        0.45        2.35     33.41 o 
  -2  10  10      396.13      340.78     64.64 o 
   2 -10  -9      469.69      363.15     48.77 o 
  -2  10   9      664.62      442.95     67.64 o 
   2 -10  -8     1250.26     1167.27     76.96 o 
   2 -10  -8     6378.41     6248.17    196.56 o 
   2 -10  -7     3190.52     3241.70    137.46 o 
   2 -10  -7     3437.35      261.80   1159.11 o 
   2 -10  -6       72.61      104.92     56.28 o 
   2 -10  -6    15903.34      171.75   2390.90 o 
  -2  10   5    21738.82    21612.31    542.10 o 
   2 -10  -5    25308.42     1209.32   4924.80 o 
  -2  10   4     3006.80     3073.58    118.41 o 
   2 -10  -4     3281.52     2238.79     92.55 o 
   2 -10  -3      721.77      613.15     53.13 o 
  -2  10   3      722.02      559.30    129.74 o 
   2 -10  -2       92.36      117.13     30.04 o 
   2 -10  -2     5490.24      127.86     29.29 o 
   2 -10  -1     5358.81      235.36   1338.14 o 
   2 -10   0     1115.27      202.06    552.80 o 
   2 -10   1     7504.83     7703.15    202.05 o 
   2 -10   2        0.35       -2.40     25.77 o 
   2 -10   3      381.95      399.16     51.54 o 
  -2  10  -3     2544.60     2806.45    112.53 o 
   2 -10   4     4962.93     5338.39    167.41 o 
   2 -10   4    20598.66    21003.44    315.99 o 
   2 -10   5    22009.93    23527.92    380.15 o 
   2 -10   5    22062.16    22193.50    770.91 o 
  -2  10  -6     2637.97     2702.88    120.17 o 
  -2  10  -7     8029.07     8288.09    209.82 o 
  -2  10  -8      608.84      679.63     72.19 o 
  -2  10  -9      550.44      617.41     75.58 o 
  -2  10 -10    10813.39    10907.88    269.98 o 
  -2  10 -11    16720.40    17263.38    346.14 o 
  -2  10 -12      233.59      317.41     71.37 o 
  -2  10 -13      617.60      543.24     85.09 o 
  -2  10 -14     1395.67     1462.57    123.16 o 
  -2  10 -15     1224.73     1316.04    123.78 o 
  -2  10 -16     2607.16     2695.44    171.65 o 
  -2  10 -17     2631.67     2906.23    179.87 o 
  -2  10 -18      300.62      211.57    107.07 o 
  -2   9  20     2358.61     2542.94    161.04 o 
  -2   9  19     2038.20     1970.49    145.97 o 
  -2   9  18     3271.02     3397.44    171.57 o 
   2  -9 -17      213.90      238.02     72.33 o 
  -2   9  16      508.42      393.01     94.12 o 
   2  -9 -15     2075.42     1960.62    162.96 o 
   2  -9 -14    10622.87    10206.85    254.14 o 
  -2   9  13     4717.39     4839.58    321.25 o 
   2  -9 -12     1045.59      986.14    111.52 o 
  -2   9  11     2205.33     2131.77    172.73 o 
   2  -9 -10        4.23       33.08     35.29 o 
  -2   9  10     5193.29     5080.10    178.33 o 
   2  -9  -9     4829.69     5056.49    161.71 o 
   2  -9  -9     5956.79      796.90   2014.10 o 
   2  -9  -8     1959.55     1979.95     94.95 o 
   2  -9  -8     7627.74     4935.92   2441.38 o 
   2  -9  -7     9078.79     9011.74    219.05 o 
  -2   9   7     9333.89     9522.81    735.23 o 
   2  -9  -6      812.74      756.61     60.65 o 
   2  -9  -6     1101.77     1087.84     61.05 o 
   2  -9  -5     1205.02     1125.12     77.33 o 
  -2   9   5     4078.27     3764.60    112.49 o 
  -2   9   4     3437.83     3454.87    115.79 o 
   2  -9  -4    15130.17    14815.81    211.76 o 
   2  -9  -3    12037.73    11830.19    208.77 o 
   2  -9  -3    16530.15    16092.03    220.77 o 
  -2   9   2     7452.43     7394.89    166.36 o 
   2  -9  -2     7865.39     7607.59    153.15 o 
  -2   9   1      327.79      309.82     38.20 o 
   2  -9  -1      349.00      239.73     36.83 o 
   2  -9   0       29.49       41.14     22.31 o 
   2  -9   1      574.15      549.82     46.75 o 
   2  -9   1     5934.34     5758.57    175.76 o 
   2  -9   2     6245.95      273.61   1549.79 o 
  -2   9  -3    18728.87    18969.42    317.57 o 
   2  -9   4     4861.48     4641.02    369.05 o 
   2  -9   5      401.86      446.08     56.53 o 
  -2   9  -5      986.42      906.12     75.26 o 
  -2   9  -6     6884.62     7177.41    249.68 o 
  -2   9  -7     9290.07     9961.35    278.13 o 
  -2   9  -8     5040.82     5413.69    225.16 o 
  -2   9  -9     7217.54     7240.50    206.63 o 
  -2   9 -10     1592.94     1608.52    107.76 o 
  -2   9 -11      888.21      904.50     92.24 o 
  -2   9 -12     4378.36     4389.30    185.16 o 
  -2   9 -13    11217.54    11012.97    295.67 o 
  -2   9 -14     2803.94     2751.31    158.16 o 
  -2   9 -15      658.29      705.03     95.51 o 
  -2   9 -16      172.46      130.80     75.66 o 
  -2   9 -17     2645.75     2786.94    180.90 o 
  -2   9 -18     2477.05     2496.17    172.94 o 
  -2   8  21     3587.47     3544.81    190.20 o 
  -2   8  20     3787.21     4358.48    200.03 o 
   2  -8 -19      666.24      667.32    103.66 o 
   2  -8 -18      546.34      591.82    156.58 o 
  -2   8  17     5960.96     5773.42    630.13 o 
   2  -8 -16     6975.65     6931.40    219.89 o 
   2  -8 -15     4579.99     4329.38    355.16 o 
  -2   8  14     7335.11     7045.40    576.88 o 
  -2   8  13     3062.73     2940.52    129.73 o 
  -2   8  12     2946.43     3173.75    136.07 o 
   2  -8 -11     5486.00     5304.54    159.56 o 
   2  -8 -10     8824.97     9134.70    228.03 o 
   2  -8 -10     8915.85      541.65   2625.68 o 
   2  -8  -9      139.50      162.43     32.63 o 
   2  -8  -9      208.65      207.88     45.05 o 
   2  -8  -8     2186.78     2196.38     93.03 o 
   2  -8  -8     2353.60     2284.47     96.64 o 
   2  -8  -7      728.64      896.69     70.64 o 
   2  -8  -7     9205.35     8902.96    157.51 o 
   2  -8  -6    10522.91    10369.21    271.77 o 
   2  -8  -6    10575.43    10580.21    171.18 o 
  -2   8   5      136.55      163.64     28.60 o 
   2  -8  -5     9549.13     9519.51    180.55 o 
   2  -8  -4    21500.46    21736.83    470.53 o 
   2  -8  -4    22388.88    22433.48    241.93 o 
   2  -8  -3     1155.08     1352.06     68.18 o 
   2  -8  -3     5794.86     5337.37    120.13 o 
  -2   8   2     1480.43     1335.06     92.38 o 
   2  -8  -2     1610.64     1411.44     63.58 o 
  -2   8   1       67.40       61.78     35.79 o 
   2  -8  -1     7434.01     6497.20    136.53 o 
   2  -8   0    10242.02     9936.88    229.74 o 
   2  -8   0    10290.50     9657.33    170.06 o 
  -2   8  -1      181.04      137.37     27.92 o 
   2  -8   1     1245.84     1021.63     62.97 o 
   2  -8   2     6450.82     6185.18    161.06 o 
  -2   8  -2     7281.61     6859.56    173.57 o 
   2  -8   3    16699.49    16919.93    557.80 o 
  -2   8  -4    13184.79    13605.91    388.36 o 
   2  -8   5     7641.67     7829.52    192.98 o 
   2  -8   6    11785.43    11359.68    253.67 o 
  -2   8  -6    12309.50    12351.46    500.85 o 
   2  -8   7      231.94      261.64     52.04 o 
   2  -8   7     1804.78     1658.38     99.38 o 
   2  -8   8       96.13       70.23     45.67 o 
   2  -8   8      196.47      216.98    112.85 o 
  -2   8  -9     6473.75     7148.62    211.52 o 
   2  -8  10     7577.84     7768.65    210.52 o 
  -2   8 -11     2338.70     2680.89    140.10 o 
  -2   8 -12     4010.82     4003.26    174.66 o 
  -2   8 -13     5276.08     5237.18    205.32 o 
  -2   8 -14     4901.68     4914.45    204.80 o 
  -2   8 -15     5975.20     5979.90    231.76 o 
  -2   8 -16     8023.76     7946.16    272.68 o 
  -2   8 -17      418.59      391.20     91.79 o 
  -2   8 -18      915.18     1005.64    126.10 o 
  -2   8 -19     2748.93     2659.52    183.27 o 
  -2   7  21      170.69      114.01    106.69 o 
  -2   7  20     1626.22     1496.71    135.13 o 
   2  -7 -19     4358.67     4610.08    194.94 o 
   2  -7 -18     3444.02     3748.05    225.45 o 
  -2   7  17     5403.56     5439.16    453.25 o 
   2  -7 -16      429.01      362.10     64.51 o 
   2  -7 -15      203.35      153.43     99.43 o 
   2  -7 -14     5887.15     6022.83    564.53 o 
   2  -7 -13     9218.17     9280.37    236.72 o 
   2  -7 -12     6537.73     6672.29    297.74 o 
   2  -7 -11     5673.92      992.38   2262.57 o 
   2  -7 -10     1776.58     1871.42    102.24 o 
   2  -7 -10     4381.04     4270.69    189.17 o 
   2  -7  -9     4375.62     4401.97    151.62 o 
   2  -7  -9     5118.76     5181.23    174.54 o 
   2  -7  -8     6745.33     6861.86    225.40 o 
   2  -7  -7    10481.85    11010.02    203.90 o 
   2  -7  -7    11640.08    11424.38    169.15 o 
   2  -7  -6     3372.68     3759.79    130.80 o 
   2  -7  -6     5116.56     5222.00    111.40 o 
  -2   7   5     1437.09     1371.95    111.15 o 
   2  -7  -5     4337.21     4519.03    101.00 o 
   2  -7  -4     5456.34     5382.39    184.87 o 
   2  -7  -3    30867.97    30575.69    278.77 o 
   2  -7  -2     1503.25     1352.24     94.58 o 
   2  -7  -1    11924.83    11651.34    175.87 o 
   2  -7   0      168.15      206.93     29.14 o 
  -2   7  -1     6422.58     6616.61    140.46 o 
   2  -7   2     2184.07     2567.77     99.36 o 
  -2   7  -2    24385.98    24679.52    737.39 o 
   2  -7   3    36596.27    34217.99   4937.05 o 
   2  -7   4     4032.12        9.52     25.46 o 
   2  -7   4     5065.76     5489.49    196.84 o 
   2  -7   5     4850.38     4980.94    145.65 o 
  -2   7  -6     9149.43     9773.55    213.59 o 
  -2   7  -7     8811.62     9482.48    605.92 o 
  -2   7  -8     4180.40     4282.03    152.52 o 
  -2   7  -9     4898.87     4968.37    164.05 o 
  -2   7 -10     5227.00     5413.50    179.15 o 
   2  -7  11     6600.77     6997.81    206.76 o 
  -2   7 -12     7046.75     7201.08    225.90 o 
  -2   7 -13     8170.40     8230.99    247.87 o 
  -2   7 -14      282.26      260.28     76.81 o 
  -2   7 -15      461.99      407.70     79.90 o 
  -2   7 -16     4150.13     4256.22    206.00 o 
  -2   7 -17     4091.02     4494.04    214.09 o 
  -2   7 -18     3485.33     3517.34    197.99 o 
  -2   7 -19     2188.81     2182.83    169.68 o 
  -2   6  21     3349.55     3703.69    192.79 o 
  -2   6  20     1064.02      960.79    111.25 o 
   2  -6 -19     1006.37      971.67    100.19 o 
   2  -6 -18     2732.05     2706.41    144.27 o 
   2  -6 -17     4511.97     4651.84    252.44 o 
   2  -6 -16     5552.67     5852.14    194.92 o 
   2  -6 -15     7309.15     7574.42    389.80 o 
   2  -6 -14     2301.88     2359.61    119.14 o 
  -2   6  13      664.28      724.16     71.84 o 
   2  -6 -12     5673.38     5766.63    257.46 o 
   2  -6 -11     6932.24     3541.98   2906.04 o 
   2  -6 -10     4500.74     4394.30    122.53 o 
   2  -6  -9      679.15      624.96     53.02 o 
   2  -6  -8      666.84      654.22     51.13 o 
   2  -6  -8     2429.53     2669.31     85.19 o 
   2  -6  -7     1475.92     1516.57     65.32 o 
   2  -6  -7     4008.90     4174.57    116.99 o 
   2  -6  -6     2789.57     2603.29     74.34 o 
   2  -6  -6     8152.99     7890.17    182.61 o 
   2  -6  -5     9594.78     9357.19    265.44 o 
   2  -6  -5     9707.17     9622.03    133.80 o 
  -2   6   4     2058.70     2148.14     63.22 o 
   2  -6  -4     2194.58     2402.67     99.57 o 
   2  -6  -3      769.63      823.03     43.37 o 
  -2   6   2      763.22      901.85     67.60 o 
  -2   6   1    16725.32    16463.05    177.61 o 
   2  -6  -1    20478.99    20056.83    263.15 o 
  -2   6   0     5218.84     5014.50    112.76 o 
   2  -6   0    17248.60    16250.94    192.16 o 
   2  -6   1    21971.76    21753.51    333.87 o 
   2  -6   1    22520.71    22044.87    233.99 o 
  -2   6  -2       11.26       33.89     19.59 o 
  -2   6  -2      564.82      607.26     44.00 o 
  -2   6  -3      188.92      188.60     31.34 o 
  -2   6  -3     1669.65     1699.19     78.75 o 
   2  -6   4      156.26      580.19     51.70 o 
  -2   6  -4     7057.35     6900.04    174.85 o 
   2  -6   5     9463.33     9707.81    313.46 o 
   2  -6   6     4583.24     4917.46    141.95 o 
  -2   6  -7     2930.35     3112.68    242.73 o 
  -2   6  -8      653.16      637.03     60.99 o 
   2  -6   9     3406.49     3549.67    139.07 o 
  -2   6 -10     6505.96     6720.89    193.46 o 
  -2   6 -11     7616.96     7471.75    205.28 o 
  -2   6 -12      490.79      513.77    114.30 o 
   2  -6  13     2341.86     2303.43    141.52 o 
  -2   6 -14     6878.74     7167.95    505.17 o 
  -2   6 -15     5124.43     5192.73    295.03 o 
  -2   6 -16     5140.14     5214.50    269.44 o 
  -2   6 -17     3731.22     3888.50    199.10 o 
  -2   6 -18      899.23      851.46    113.60 o 
  -2   6 -19      819.68      936.70    118.01 o 
  -2   5  22     1339.89     1497.20    133.99 o 
  -2   5  21     1711.83     1621.37    139.73 o 
   2  -5 -20     1861.46     1923.06    278.54 o 
  -2   5  19     3477.66     3478.81    228.54 o 
  -2   5  18     5263.52     5667.08    603.70 o 
  -2   5  17      495.74      470.05     69.86 o 
  -2   5  16     1047.27     1104.20     95.43 o 
   2  -5 -15     2303.01     2469.94    119.42 o 
   2  -5 -14      675.36      718.00    100.07 o 
   2  -5 -13     2255.92     2142.16    108.72 o 
   2  -5 -12     9909.39     1549.48   3908.68 o 
   2  -5 -11       45.19        4.01     32.85 o 
   2  -5 -10      722.80      749.53     53.83 o 
   2  -5  -9     2577.01     2577.17     83.85 o 
   2  -5  -8     8599.06     8618.26    155.70 o 
   2  -5  -7     3349.06     3464.20     89.52 o 
   2  -5  -7     4533.55      422.94   1624.77 o 
   2  -5  -6     9454.22     9893.70    148.64 o 
  -2   5   6     9455.26     6475.86    159.99 o 
   2  -5  -5      145.14      150.66     41.02 o 
   2  -5  -4     4460.06     4547.85     81.05 o 
   2  -5  -4     5058.78     5278.87    137.68 o 
   2  -5  -3     1585.29     1577.70     66.72 o 
   2  -5  -2    35094.88    34270.48    550.63 o 
  -2   5   1     2976.52     3007.95     67.82 o 
   2  -5  -1     3397.44     3473.96     86.99 o 
   2  -5   0      585.21      567.31     37.50 o 
   2  -5   1     5865.66     6135.65    217.95 o 
   2  -5   2    22496.73    22199.10    260.33 o 
  -2   5  -2    23636.96    23857.93    341.58 o 
   2  -5   3      832.42      905.55    247.65 o 
   2  -5   3     4040.34     4044.98    112.37 o 
  -2   5  -4     5556.85     5259.98    125.56 o 
   2  -5   4     5661.25     5596.68    270.97 o 
  -2   5  -5     6801.44     6692.61    372.39 o 
   2  -5   6     4055.66     4404.53    157.50 o 
  -2   5  -7     7869.96     8424.31    442.61 o 
   2  -5   8     3306.49     3094.18    141.21 o 
  -2   5  -9      520.35      648.80     72.39 o 
  -2   5 -10       42.57       93.46     40.69 o 
  -2   5 -11     7169.30     7502.20    203.17 o 
  -2   5 -12     3026.97     3102.00    133.42 o 
   2  -5  13      508.28      639.71     70.67 o 
  -2   5 -14     3102.86     3081.72    139.46 o 
  -2   5 -15      754.96      694.24     79.21 o 
  -2   5 -16      427.43      443.81     76.59 o 
  -2   5 -17     3941.35     4201.88    188.81 o 
  -2   5 -18     4086.40     3772.97    199.78 o 
  -2   5 -19     1907.62     2005.62    156.12 o 
  -2   5 -20     2194.17     2062.33    161.63 o 
  -2   4  22      776.73      847.81    123.27 o 
  -2   4  21     2249.31     2616.41    164.61 o 
   2  -4 -20     2027.50     1986.06    302.37 o 
  -2   4  19     3201.31     3188.77    183.28 o 
  -2   4  18      711.50      618.78    102.56 o 
   2  -4 -17      210.73      179.81     61.21 o 
  -2   4  16     2087.67     2303.94    120.96 o 
   2  -4 -15     7184.79     7681.64    963.84 o 
   2  -4 -14     2839.74     2992.47    132.22 o 
  -2   4  13      247.63      250.04     48.68 o 
   2  -4 -12     2671.22     2759.61    115.57 o 
   2  -4 -11     2007.98     2024.68     92.09 o 
   2  -4 -10     5571.96     6065.46    379.08 o 
   2  -4  -9    10915.31    11438.31    790.01 o 
   2  -4  -8     6418.69     6572.66    119.03 o 
   2  -4  -7     3779.59     2911.98   1575.85 o 
   2  -4  -6      833.38      937.52    430.59 o 
   2  -4  -6    11502.83    12426.03    135.59 o 
   2  -4  -5    10898.80    11249.20    147.74 o 
   2  -4  -4        3.44       22.64      8.88 o 
   2  -4  -4      963.78     1002.16     61.58 o 
   2  -4  -3     2935.91     2717.54     57.94 o 
   2  -4  -2     3938.98     3800.12     88.44 o 
   2  -4  -1     4282.40     4379.54     83.82 o 
   2  -4  -1     5066.78     5147.30     80.36 o 
  -2   4   0     1090.55     1120.40     68.34 o 
   2  -4   1     7775.48     7503.60    364.64 o 
  -2   4  -2     3443.09     3472.73     94.97 o 
   2  -4   2     5554.75     5532.95    117.95 o 
   2  -4   3     1335.19     1286.13     58.65 o 
  -2   4  -3     1337.66     1417.33     85.87 o 
  -2   4  -4      284.44      321.40     31.05 o 
   2  -4   4     8123.45     8476.74    605.21 o 
  -2   4  -5    15433.47    16364.27    229.35 o 
   2  -4   6      219.45      270.86     17.56 o 
  -2   4  -6     2824.41     2826.52    260.23 o 
   2  -4   7     4667.61     4522.81     57.25 o 
   2  -4   7     6869.60     6840.23    164.40 o 
  -2   4  -8     8746.60     9580.47    198.93 o 
  -2   4  -9     7614.21     8233.95    606.72 o 
   2  -4  10     1548.85     1673.08     96.06 o 
  -2   4 -11     2444.97     2398.94    112.71 o 
  -2   4 -12      291.64      231.01     51.45 o 
  -2   4 -13     2163.71     2177.80    124.27 o 
  -2   4 -14     5349.65     5861.74    204.79 o 
  -2   4 -15     2443.44     2390.99    143.84 o 
  -2   4 -16      276.67      340.98     74.38 o 
  -2   4 -17      594.49      490.10     85.30 o 
  -2   4 -18     3001.59     2621.38    165.05 o 
  -2   4 -19     1620.60     1535.62    127.55 o 
  -2   4 -20     1708.95     1682.78    135.81 o 
  -2   4 -21     1034.22     1024.24    127.65 o 
  -2   3  22     1325.82     1648.30    135.16 o 
  -2   3  21      105.63      150.43     90.66 o 
   2  -3 -20     1301.17     1398.50    111.45 o 
   2  -3 -19      476.15      611.57     80.61 o 
   2  -3 -18     1487.49     1457.84    119.37 o 
   2  -3 -17     2073.16     1954.14    204.21 o 
   2  -3 -16     2284.97     2334.10    231.36 o 
   2  -3 -15     1713.91     1833.12    103.06 o 
   2  -3 -14     4012.05     4483.35    334.03 o 
  -2   3  13     2188.67     2274.67    118.39 o 
   2  -3 -12     1839.12     1991.74     92.02 o 
   2  -3 -11      361.30      368.59     41.06 o 
   2  -3 -10     1556.52     1576.75     73.40 o 
   2  -3  -9     4752.34     5116.89    164.61 o 
   2  -3  -8     5411.87      395.79   1740.63 o 
   2  -3  -7     3611.97     3607.65    179.25 o 
   2  -3  -6     3244.53     3263.76    223.85 o 
   2  -3  -5      733.64      756.61     27.66 o 
   2  -3  -5     1303.38     1532.50     75.58 o 
   2  -3  -4     4629.98     4862.57     57.39 o 
   2  -3  -4     4790.81     5605.32    130.38 o 
   2  -3  -3      290.66      265.47     15.91 o 
   2  -3  -2      487.33      475.56     20.17 o 
   2  -3  -2      507.11      484.00     25.21 o 
   2  -3  -1       23.00       21.95      9.61 o 
   2  -3   0       61.53       54.86     15.42 o 
   2  -3   0       78.07       51.17     17.16 o 
  -2   3  -1       27.50       16.31     13.95 o 
   2  -3   1      378.01      407.84     31.41 o 
  -2   3  -2      993.52     1085.50     50.11 o 
  -2   3  -2     1202.58     1315.03     99.91 o 
  -2   3  -3      223.61      215.75     24.88 o 
   2  -3   3     3553.74     3782.83    201.51 o 
  -2   3  -4      792.12      797.85     43.39 o 
  -2   3  -4     1319.79     1378.40     55.32 o 
   2  -3   5     2719.28     2607.04     80.92 o 
   2  -3   6     2941.34     2816.85    358.48 o 
  -2   3  -7     4149.86     3790.36    442.35 o 
   2  -3   8     5219.17     4951.94    135.61 o 
  -2   3  -9     2084.50     2047.29    121.37 o 
   2  -3  10      284.10      264.22     49.47 o 
  -2   3 -11     1388.80     1399.67     92.01 o 
  -2   3 -12     1669.33     1718.33    105.40 o 
  -2   3 -13     4238.55     4416.90    180.65 o 
  -2   3 -14     1886.63     1935.02    127.95 o 
  -2   3 -15     2156.34     2144.48    133.58 o 
  -2   3 -16     1720.71     1634.41    119.58 o 
  -2   3 -17     2051.72     1678.54    129.20 o 
  -2   3 -18      380.18      351.13     71.23 o 
  -2   3 -19     1304.66     1292.89    125.13 o 
  -2   3 -20       86.44       28.32    106.64 o 
  -2   3 -21      960.95      745.85    141.88 o 
  -2   2  22      778.93      916.44    117.95 o 
  -2   2  21      636.75      606.33     95.91 o 
  -2   2  20     1553.89     1686.48    251.14 o 
  -2   2  19      130.00       98.13     81.25 o 
   2  -2 -18      143.34      117.93     50.30 o 
   2  -2 -17      914.29      954.33     83.69 o 
   2  -2 -16     2709.73     2898.42    177.10 o 
   2  -2 -15       42.78       18.61     50.19 o 
  -2   2  14      472.07      550.51     57.90 o 
  -2   2  13     1809.59     1842.51    150.92 o 
   2  -2 -12     1133.60     1261.31    135.56 o 
   2  -2 -11     5136.03     5785.98    531.33 o 
   2  -2 -10    10613.11    11408.71    190.83 o 
   2  -2  -9     2402.96     2830.64     82.21 o 
  -2   2   8     3687.33     3146.16   1442.52 o 
   2  -2  -7    10596.72    12857.68    152.43 o 
   2  -2  -6     3476.59     3561.81    154.27 o 
   2  -2  -5      789.42      734.90     54.98 o 
   2  -2  -4     3333.27     3712.24    105.98 o 
   2  -2  -3      720.82      832.50     50.31 o 
   2  -2  -2     1242.22     1339.91     46.15 o 
  -2   2   1      527.44      542.08     23.92 o 
   2  -2  -1     1342.65     1705.27     53.41 o 
  -2   2   0     1133.41     1351.08     49.30 o 
   2  -2   0     1512.78     1910.53     91.76 o 
  -2   2  -1      132.11       97.31     17.65 o 
   2  -2   1      957.24     1026.04     88.88 o 
  -2   2  -2        7.91       -1.99     11.12 o 
  -2   2  -2      522.28      554.64     59.08 o 
  -2   2  -3      947.81      975.66     42.80 o 
  -2   2  -3     2854.96     2899.72    249.99 o 
  -2   2  -4     1097.33      958.43     42.23 o 
   2  -2   4     1097.44     1085.16     73.90 o 
   2  -2   5     2503.04     2495.38     82.73 o 
   2  -2   6    11032.78    11761.21    182.17 o 
   2  -2   7     4621.63     4557.48    159.44 o 
  -2   2  -8     2057.10     2391.83    109.04 o 
  -2   2  -9     7826.64     8151.00    176.16 o 
  -2   2 -10     6706.97     6989.22    203.86 o 
  -2   2 -11      978.40     1060.40     92.89 o 
  -2   2 -12     2189.78     2006.24    121.75 o 
  -2   2 -13      479.36      489.88     72.75 o 
  -2   2 -14       54.82       -9.69     63.07 o 
  -2   2 -15     1955.39     1971.33    122.33 o 
  -2   2 -16     1161.19     1166.85    111.29 o 
  -2   2 -17      168.22       79.29     61.79 o 
  -2   2 -18       98.94       33.85     46.89 o 
  -2   2 -19     1121.37     1249.79    118.52 o 
  -2   2 -20      884.78      862.63    132.63 o 
  -2   2 -21      586.92      703.20    102.16 o 
  -2   1  22      690.77      651.54    100.06 o 
  -2   1  21       58.53       52.72     89.32 o 
   2  -1 -20       58.05       47.78     72.60 o 
   2  -1 -19      322.76      335.84     60.03 o 
  -2   1  18      418.85      432.59     63.86 o 
  -2   1  17     2349.22     2338.84    124.94 o 
   2  -1 -16     2141.05     2104.27    115.14 o 
   2  -1 -15     2714.94     2990.00    145.75 o 
  -2   1  14     1000.17     1193.44    113.13 o 
  -2   1  13     2504.23     2666.81    108.46 o 
  -2   1  12      445.08      454.54     62.96 o 
   2  -1 -11     1030.62     1062.65     88.40 o 
   2  -1 -10      770.91      838.90    113.93 o 
   2  -1  -9     4453.25     4872.50    391.15 o 
   2  -1  -8     6081.31     6572.43    264.08 o 
   2  -1  -7     7488.81     8089.28    107.79 o 
  -2   1   6      968.03     1015.55     27.46 o 
   2  -1  -6     2134.27     2214.67    167.53 o 
   2  -1  -5      559.42      566.63     29.61 o 
   2  -1  -4      293.43      329.90     34.46 o 
   2  -1  -3      107.96      146.58     22.41 o 
   2  -1  -3      271.43      243.18     34.08 o 
   2  -1  -2       54.71      144.65     37.21 o 
   2  -1  -2    42340.19    43063.67   2317.03 o 
   2  -1  -1    42509.92    43859.82   2838.21 o 
  -2   1   0      521.47      869.63    418.57 o 
  -2   1   0    30827.13    32587.03   3215.43 o 
   2  -1   1    58790.75    57686.50    304.78 o 
  -2   1  -1    58830.10    63241.66   3643.04 o 
  -2   1  -2      227.28      190.58     19.25 o 
   2  -1   2      304.93      301.93     28.05 o 
  -2   1  -3       41.00       77.98     13.04 o 
  -2   1  -3      230.85      268.99     53.66 o 
  -2   1  -4      216.00      199.20     18.00 o 
   2  -1   4      506.62      513.37     31.52 o 
  -2   1  -5     2317.71     2505.48    121.54 o 
  -2   1  -6     6101.06     6776.83    132.22 o 
  -2   1  -7     6458.38     6745.44    158.81 o 
   2  -1   8     5623.58     5313.64    124.11 o 
  -2   1  -9     1064.97      993.53     59.86 o 
  -2   1 -10     1430.76     1375.92     95.59 o 
  -2   1 -11      510.40      526.59    141.85 o 
  -2   1 -12     1816.54     1886.10    108.87 o 
  -2   1 -13     1129.19     1158.56     99.40 o 
  -2   1 -14     2678.25     2745.94    149.91 o 
  -2   1 -15     2964.92     2905.90    163.52 o 
  -2   1 -16     1690.72     1520.65    113.53 o 
  -2   1 -17      364.92      234.84     64.96 o 
  -2   1 -18      435.16      319.78     99.91 o 
  -2   1 -19       49.18      -11.80     86.15 o 
  -2   1 -20       75.62       -0.17    108.39 o 
  -2   1 -21      657.28      638.10     97.04 o 
  -2   0  22     3647.39     3598.36    189.47 o 
  -2   0  21     1392.89     1639.83    149.03 o 
  -2   0  20      695.34      639.77    146.38 o 
  -2   0  19     1466.88     1383.31    112.53 o 
   2   0 -18     1190.91     1275.13     93.56 o 
  -2   0  17     1368.28     1369.37    112.98 o 
   2   0 -16     6143.35     6662.07    377.34 o 
   2   0 -15     3312.52     3590.42    128.72 o 
   2   0 -14     2107.28     2287.53    186.30 o 
  -2   0  13      757.65      758.91     57.64 o 
   2   0 -12     1701.45     1875.69    221.34 o 
   2   0 -11     2131.17     2467.43    200.39 o 
   2   0 -10     5464.61     6220.84    987.37 o 
   2   0  -9    11683.73    12823.29    835.75 o 
  -2   0   8     2435.10     2550.79    284.22 o 
   2   0  -7      786.67      822.00     72.75 o 
  -2   0   6     3085.12     3109.66    119.11 o 
   2   0  -5      571.84      548.57     67.79 o 
   2   0  -4      125.82      117.56     10.80 o 
   2   0  -4      163.43      158.61     28.52 o 
   2   0  -3       28.83       42.73     10.31 o 
  -2   0   2     1537.69     1530.06     62.42 o 
  -2   0   2     1894.68     2097.37     78.29 o 
   2   0  -1      686.78      768.34     27.22 o 
  -2   0   1    12911.69    13190.34    632.41 o 
  -2   0   0    16996.66    18016.60    171.91 o 
   2   0   0    17490.63    18635.53    754.80 o 
  -2   0  -1      496.34      566.97     29.81 o 
   2   0   1     1602.32     1826.51    159.59 o 
  -2   0  -2    14338.48    14303.49    132.41 o 
  -2   0  -2    14359.22    15062.10    538.80 o 
  -2   0  -3       52.28       59.07     10.35 o 
   2   0   3      142.78      139.65     19.46 o 
  -2   0  -4      782.48      745.78     28.36 o 
  -2   0  -4      788.98      761.52     37.09 o 
   2   0   5     2907.18     2784.13    191.17 o 
   2   0   6     1069.95      997.19    149.69 o 
  -2   0  -7     2647.69     2666.85     79.65 o 
  -2   0  -8     9596.72    10269.31    351.68 o 
  -2   0  -9     7424.99     7671.76    207.96 o 
  -2   0 -10     1548.62     1650.59     94.50 o 
   2   0  11     2361.23     2603.94    599.18 o 
  -2   0 -12      591.85      594.99     68.17 o 
  -2   0 -13     2476.05     2442.05    138.82 o 
  -2   0 -14     2444.54     2417.87    134.46 o 
  -2   0 -15     5688.79     6049.86    223.65 o 
  -2   0 -16     1814.17     1666.23    136.24 o 
  -2   0 -17     1604.81     1553.02    129.40 o 
  -2   0 -18     1573.63     1471.93    137.06 o 
  -2   0 -19      775.44      591.13     99.73 o 
  -2   0 -20     1057.55     1240.55    124.62 o 
  -2   0 -21     4075.87     3963.95    221.50 o 
   2   1 -22      400.70      313.61    100.96 o 
  -2  -1  21     1934.45     1657.20    324.87 o 
  -2  -1  20      946.13     1028.26    213.80 o 
   2   1 -19     1310.32     1281.91    333.08 o 
   2   1 -18     3437.38     3654.60    161.96 o 
  -2  -1  17      997.99      923.69    147.59 o 
   2   1 -16     3515.91     3530.41    382.62 o 
   2   1 -15     6943.46     6854.30    424.00 o 
   2   1 -14     3717.99     4122.65    139.87 o 
   2   1 -13      482.89      461.29     53.34 o 
   2   1 -12     1730.80     1722.20     82.32 o 
   2   1 -11     1221.57     1394.25     70.07 o 
   2   1 -10     2818.25      471.21   1321.00 o 
   2   1  -9     5641.65     5773.29    370.53 o 
  -2  -1   8     6211.62     6043.71    428.51 o 
   2   1  -7     1649.24     1646.50    175.50 o 
   2   1  -6     4265.45     4426.86    461.94 o 
  -2  -1   5     3061.75     3165.64     56.35 o 
   2   1  -5     4639.02     4842.72     79.41 o 
  -2  -1   4     2275.26     2233.30     51.55 o 
   2   1  -4     2709.02     2459.69     52.95 o 
   2   1  -3       51.25       70.65     11.34 o 
  -2  -1   2     7702.38     7237.11    116.63 o 
  -2  -1   2    11122.46    10941.35    105.35 o 
  -2  -1   1      204.42      186.83     16.88 o 
  -2  -1   1      707.83      672.60     40.36 o 
  -2  -1   0      699.90      649.63     30.32 o 
   2   1   0      846.93      790.19     42.23 o 
  -2  -1  -1     4755.05     5178.30     80.76 o 
   2   1   1    10295.01     9759.80    188.82 o 
  -2  -1  -2     4597.87     4397.96     66.03 o 
   2   1   2     4634.72     4518.25    706.55 o 
  -2  -1  -3      603.06      533.66     20.79 o 
   2   1   3     2239.56     2173.03    240.29 o 
  -2  -1  -4     4395.10     4271.45     69.57 o 
  -2  -1  -5     3923.08     3799.76     67.37 o 
   2   1   6     1371.79     1287.32     45.06 o 
   2   1   7     6349.45     6175.88    127.23 o 
   2   1   8     6730.86     6764.84    117.79 o 
  -2  -1  -9     3450.49     3455.36    140.48 o 
  -2  -1 -10     1240.40     1209.02     87.60 o 
  -2  -1 -11     1482.22     1585.06    348.79 o 
  -2  -1 -12      658.96      608.51     31.12 o 
  -2  -1 -13     2742.35     2869.07    141.30 o 
  -2  -1 -14     9623.34     9061.16    316.53 o 
  -2  -1 -15     2715.44     2869.15    154.18 o 
  -2  -1 -16     1197.58      996.93    105.33 o 
  -2  -1 -17     3012.32     3242.02    178.16 o 
  -2  -1 -18     1814.59     1606.58    167.41 o 
  -2  -1 -19      688.59      617.81     97.83 o 
  -2  -1 -20     2537.18     2197.73    175.01 o 
  -2  -1 -21      443.61      158.42    104.21 o 
   2   2 -22     1071.37      937.58    191.50 o 
   2   2 -21     2695.79     2661.14    164.44 o 
   2   2 -20     1113.61     1091.51    104.18 o 
   2   2 -19      179.43      214.90     58.29 o 
   2   2 -18     2840.22     2859.00    143.11 o 
   2   2 -17     4350.72     4430.92    185.27 o 
   2   2 -16     5192.49     5101.41    170.74 o 
   2   2 -15     2288.55     2364.67    235.70 o 
   2   2 -14      334.63      275.65     51.38 o 
   2   2 -13     1642.77     1662.97    175.40 o 
   2   2 -12      759.59      720.48    104.60 o 
   2   2 -11     5486.30     5502.73    329.02 o 
   2   2 -10     5083.13      604.69   2084.00 o 
   2   2  -9     3970.29     4233.47    156.75 o 
   2   2  -8     5474.98     5825.00    848.65 o 
  -2  -2   7    19437.44    21518.81   1187.35 o 
  -2  -2   6     9797.06    10111.09   1878.30 o 
  -2  -2   5     2311.95     2415.76    293.51 o 
  -2  -2   4     4808.26     4514.20     82.30 o 
  -2  -2   3      982.89     1235.75     41.78 o 
   2   2  -3     4413.15     4288.31     76.15 o 
  -2  -2   2       74.38      143.09     17.91 o 
   2   2  -2     8906.31     8453.82    108.34 o 
   2   2  -1    11430.09    12916.78    724.42 o 
  -2  -2   1    55149.05    59295.69    298.39 o 
  -2  -2   0    69004.90    66448.76   5384.30 o 
  -2  -2  -1    12332.79    12658.79   2870.72 o 
  -2  -2  -2     5476.14     5642.84    554.37 o 
  -2  -2  -3     5988.90     7445.35    150.93 o 
  -2  -2  -4     1993.08     2030.76     83.28 o 
  -2  -2  -5     7895.38     9328.15    182.90 o 
  -2  -2  -6    21798.63    22728.00    309.19 o 
  -2  -2  -7     6083.55     6421.60    175.76 o 
  -2  -2  -8     2880.98     2908.80    137.99 o 
  -2  -2  -9     4866.39     4776.61    164.88 o 
  -2  -2 -10     7066.27     7041.55    689.02 o 
  -2  -2 -11      952.55     1045.08    132.86 o 
  -2  -2 -12     2189.48     2339.59    133.97 o 
  -2  -2 -13      453.60      405.89     44.52 o 
  -2  -2 -14     1679.76     1754.74     72.77 o 
  -2  -2 -15     5704.82     5839.27    122.86 o 
  -2  -2 -16     5066.53     5014.66    156.31 o 
  -2  -2 -17     3256.19     2525.60    469.79 o 
  -2  -2 -18      158.60       34.16    101.62 o 
  -2  -2 -19      825.81      818.10    108.14 o 
  -2  -2 -20     2099.34     1906.65    153.06 o 
  -2  -2 -21     1256.10     1312.85    142.24 o 
   2   3 -22      796.31      725.46     99.02 o 
   2   3 -21      402.07      514.85     80.11 o 
   2   3 -20     6284.79     6522.46    230.80 o 
   2   3 -19     2066.90     2061.73    128.93 o 
   2   3 -18     2615.70     2398.02    134.07 o 
   2   3 -17     5151.03     5299.43    189.00 o 
   2   3 -16     1232.82     1248.89     94.10 o 
   2   3 -15      171.56      173.18     46.53 o 
   2   3 -14     5358.19     5267.59    157.24 o 
   2   3 -13     2726.22     2799.40    397.57 o 
   2   3 -12      220.21      238.44     35.85 o 
   2   3 -11     7122.56     7358.42    168.81 o 
   2   3 -10     8429.99      544.94   2718.76 o 
  -2  -3   9     1541.76      887.14    856.39 o 
  -2  -3   8     4218.33     3818.95   1056.33 o 
   2   3  -7    12157.63    12181.67   1369.14 o 
   2   3  -6     3342.41     3242.94   1260.44 o 
  -2  -3   5      286.46      237.11     31.64 o 
   2   3  -4    10505.12    12651.06    153.05 o 
  -2  -3   3    19233.10    16473.83   3655.11 o 
  -2  -3   2     1550.25     2164.83     63.05 o 
   2   3  -2    18080.46    20942.81    190.44 o 
  -2  -3   1    76419.78    84383.77  13381.90 o 
   2   3   0    55207.73    50284.80  17605.70 o 
   2   3   1    22982.44    23247.14    230.86 o 
  -2  -3  -1    24097.46    18421.49    973.36 o 
  -2  -3  -2    13877.47     8123.49    296.14 o 
  -2  -3  -3    14281.74    16729.49   2712.09 o 
  -2  -3  -4      362.30      219.47     42.59 o 
  -2  -3  -5     4631.91     4109.40    170.01 o 
  -2  -3  -6     8949.57    10031.36    202.13 o 
  -2  -3  -7     5856.98     5828.91    170.44 o 
  -2  -3  -8     1141.95     1291.34     82.05 o 
  -2  -3  -9     9835.76    10398.21    118.42 o 
   2   3  10     5827.36     6119.99    559.39 o 
  -2  -3 -11      286.86      307.45     29.75 o 
  -2  -3 -12     1969.73     1943.09     74.10 o 
  -2  -3 -13     6827.26     6819.36    248.73 o 
  -2  -3 -14      134.55      129.75     38.03 o 
  -2  -3 -15     1404.97     1422.60     71.00 o 
  -2  -3 -16     3955.58     3623.64    125.63 o 
  -2  -3 -17     3367.88     3435.19    201.49 o 
  -2  -3 -18     1512.60     1338.33    119.58 o 
  -2  -3 -19     7511.67     7115.01    291.33 o 
  -2  -3 -20      459.36      342.47    100.72 o 
  -2  -3 -21     1103.29      929.19    127.14 o 
   2   4 -22     3328.92     3116.86    172.15 o 
   2   4 -21     1687.54     1873.40    130.58 o 
   2   4 -20     3905.99     3508.85    173.40 o 
   2   4 -19     1164.82     1144.55    101.27 o 
   2   4 -18     1589.54     1585.88    111.64 o 
   2   4 -17     4255.05     3882.04    163.70 o 
  -2  -4  16     6656.87     6495.61    204.31 o 
  -2  -4  15     9851.31     9678.16    236.82 o 
   2   4 -14     2663.21     2692.10    122.80 o 
   2   4 -13     2078.28     2083.39    155.00 o 
   2   4 -12      797.87      771.03     63.23 o 
   2   4 -11     8390.37     7847.43   1120.66 o 
  -2  -4  10    16281.64    16696.83    594.28 o 
  -2  -4   9     2962.56      417.19   1239.42 o 
   2   4  -8     3453.03     3236.95    493.08 o 
   2   4  -7    12524.08    11926.63    184.46 o 
  -2  -4   6     8815.81     9170.65   1321.75 o 
  -2  -4   5     4504.08     5295.44    354.60 o 
  -2  -4   4    10484.76     7789.01   4886.60 o 
  -2  -4   3    14410.53    13843.05   7351.79 o 
  -2  -4   2     3285.96     2839.47    493.00 o 
  -2  -4   1    46469.21    50294.66   1356.05 o 
  -2  -4   0    63626.00    78033.66   3419.57 o 
  -2  -4  -1     4036.27     4281.95    237.12 o 
  -2  -4  -2    18338.66    20552.77    444.71 o 
  -2  -4  -3     7545.48     6474.71   1097.02 o 
  -2  -4  -4     4866.96     4786.22    175.85 o 
  -2  -4  -5     6639.71     7889.98    180.26 o 
  -2  -4  -6    17213.27    15603.93    369.50 o 
  -2  -4  -7     3233.37     3272.39    126.18 o 
  -2  -4  -8     2225.01     1930.94    150.65 o 
  -2  -4  -9    13519.80    14971.26    312.25 o 
   2   4  10    11554.59    11706.78    267.82 o 
   2   4  11      625.35      672.08     36.31 o 
  -2  -4 -12     2353.46     2469.10    237.86 o 
  -2  -4 -13     1986.44     2030.75    131.60 o 
   2   4  14     7088.62     7412.26    186.13 o 
  -2  -4 -15     5984.53     5408.78    399.69 o 
  -2  -4 -16     5915.75     5882.17    214.27 o 
  -2  -4 -17     2144.74     1886.66    155.20 o 
  -2  -4 -18     1116.56     1120.32    125.34 o 
  -2  -4 -19     2809.75     3079.69    185.15 o 
  -2  -4 -20     1652.76     1603.32    154.51 o 
  -2  -4 -21     2918.09     2772.75    191.01 o 
   2   5 -22     1388.60     1504.50    127.56 o 
   2   5 -21     1790.92     1882.85    137.23 o 
   2   5 -20      809.94      771.32     88.48 o 
   2   5 -19     2569.29     2436.99    142.35 o 
   2   5 -18     4328.90     3922.33    174.03 o 
   2   5 -17     1169.12     1158.39     93.77 o 
  -2  -5  16     6630.53     6338.75    197.91 o 
   2   5 -15    11777.01    11166.79   2689.04 o 
   2   5 -14     5819.75     5699.82    234.50 o 
   2   5 -13     4797.81     4559.92    156.02 o 
  -2  -5  12     7845.07     7685.57    219.16 o 
   2   5 -11     1699.65     1684.11    164.65 o 
   2   5 -10     3983.71     4141.10    275.76 o 
   2   5  -9    16382.28    17992.59   2673.71 o 
  -2  -5   8    20221.72    19769.13    254.84 o 
  -2  -5   7    11290.23    10743.59    187.00 o 
  -2  -5   6      690.44      674.34     48.54 o 
   2   5  -5    12859.10    12634.88    188.58 o 
   2   5  -4    14842.05    15482.46    471.64 o 
  -2  -5   3    17995.77    16090.51    455.63 o 
   2   5  -2    20929.91    21636.62   3202.07 o 
   2   5  -1     7615.13     7492.25    366.31 o 
   2   5   0     5958.50     5676.78    416.76 o 
   2   5   1    15555.72    16290.72    833.30 o 
  -2  -5  -2    20260.38    19742.17   1167.55 o 
  -2  -5  -3    14995.53    15090.49    599.62 o 
  -2  -5  -4    17160.06    16553.39    258.41 o 
  -2  -5  -5      606.52      645.58     59.39 o 
  -2  -5  -6     8782.81     9386.48    207.81 o 
  -2  -5  -7    18490.54    19471.16    333.22 o 
  -2  -5  -8    20902.42    20857.66    360.28 o 
  -2  -5  -9     5412.93     5499.42    356.48 o 
  -2  -5 -10     1839.96     1993.91    117.83 o 
   2   5  11     5674.60     5658.74    533.65 o 
  -2  -5 -12     4795.85     4883.13    208.31 o 
   2   5  13     4726.76     4797.24    235.45 o 
  -2  -5 -14    16260.56    17858.00   1023.57 o 
   2   5  15     4954.64     4325.44    693.06 o 
  -2  -5 -16     1267.74     1168.63    126.27 o 
  -2  -5 -17     3116.77     3586.03    210.94 o 
  -2  -5 -18     3156.26     2964.10    195.37 o 
  -2  -5 -19     1044.26     1003.03    129.52 o 
  -2  -5 -20     2436.12     2309.88    188.79 o 
  -2  -5 -21     1078.25     1305.51    152.62 o 
   2   6 -21     3432.70     3372.50    177.31 o 
   2   6 -20      412.60      392.40     71.98 o 
   2   6 -19     2301.24     1978.96    134.44 o 
   2   6 -18     3184.39     2837.81    150.55 o 
  -2  -6  17     2047.73     1731.08    109.51 o 
   2   6 -16     4040.93     3447.69    516.43 o 
   2   6 -15    12575.73    12169.46    276.34 o 
  -2  -6  14      899.26      830.74    322.24 o 
  -2  -6  13      382.58      288.88     74.92 o 
   2   6 -12    10599.97    11516.44   1106.35 o 
   2   6 -11     6451.62     6139.44    170.97 o 
   2   6 -10     4137.44     4204.53    136.07 o 
   2   6  -9    19984.00    19584.28    279.19 o 
  -2  -6   8     4556.92     4435.33    132.04 o 
   2   6  -7      568.26      662.09     52.97 o 
   2   6  -6    17964.95    17958.41    674.68 o 
   2   6  -5    29396.38    29513.10    344.56 o 
   2   6  -4      656.70      629.44     47.54 o 
   2   6  -3     6657.55     6630.52    275.94 o 
  -2  -6   2     8355.16     8367.86    546.70 o 
   2   6  -1     4227.09     4115.34    112.89 o 
   2   6   0     4219.30     4039.00    165.01 o 
   2   6   1    11587.84    11691.63    996.76 o 
  -2  -6  -2     4788.54     4936.12    726.24 o 
  -2  -6  -3      899.77      882.71     58.14 o 
  -2  -6  -4    21170.97    20750.84   3835.52 o 
  -2  -6  -5    23799.06    23844.20    190.20 o 
  -2  -6  -6      759.53      882.40     74.22 o 
  -2  -6  -7     6184.27     5849.84    189.30 o 
  -2  -6  -8    14420.50    18050.78    344.46 o 
  -2  -6  -9     4469.43     4662.83    176.27 o 
  -2  -6 -10     4811.28     5861.19    212.90 o 
  -2  -6 -11    13768.68    14062.69    338.56 o 
  -2  -6 -12      467.00      459.21     67.46 o 
  -2  -6 -13     1243.90     1159.10    116.11 o 
  -2  -6 -14     9045.99     8023.38   1448.69 o 
  -2  -6 -15     5328.22     5392.22    121.17 o 
  -2  -6 -16     1984.19     2151.33    160.36 o 
  -2  -6 -17     4296.33     4457.39    235.03 o 
  -2  -6 -18     1719.20     1995.90    172.85 o 
  -2  -6 -19      401.16      246.54    101.69 o 
  -2  -6 -20     2710.02     3143.19    215.54 o 
   2   7 -21      135.03       15.32     74.92 o 
   2   7 -20      505.49      432.74     78.45 o 
   2   7 -19     1404.74     1345.38    111.48 o 
   2   7 -18     2526.51     2449.24    132.75 o 
  -2  -7  17     1555.50     1453.70    102.96 o 
   2   7 -16     4199.29     3621.20    584.08 o 
   2   7 -15     4376.59     3899.84    677.09 o 
  -2  -7  14     4814.14     4436.99    319.78 o 
   2   7 -13     3008.26     2933.65    216.98 o 
   2   7 -12     9727.21     9499.34    227.80 o 
   2   7 -11     1601.14     1627.74    275.40 o 
   2   7 -10      946.92     1071.38    140.70 o 
   2   7  -9    10792.82    11095.07    216.25 o 
   2   7  -8    10705.13    10658.03    214.88 o 
   2   7  -7    11160.12    11015.42    211.94 o 
   2   7  -6    18562.47    18656.79    267.54 o 
  -2  -7   5     3121.19     2971.86    105.05 o 
  -2  -7   4     2311.16     2277.78     90.81 o 
  -2  -7   3    10304.29    10041.27    388.54 o 
  -2  -7   2    17439.63    18091.98   1069.81 o 
  -2  -7   1     9340.33     9772.63    795.12 o 
  -2  -7   0     6720.97     7165.61    796.87 o 
   2   7   1    14225.42    13693.30   1710.44 o 
  -2  -7  -2    13787.19    13817.52    189.85 o 
  -2  -7  -3     2707.39     2636.04    193.42 o 
  -2  -7  -4     4286.53     4067.21     99.00 o 
  -2  -7  -5    15021.42    15249.19   1299.37 o 
  -2  -7  -6    10411.86    10156.38    795.42 o 
  -2  -7  -7     7993.66     7716.88    859.67 o 
  -2  -7  -8    13889.81    14775.93    556.86 o 
  -2  -7  -9     1315.87     1169.59     95.75 o 
  -2  -7 -10     1900.34     2001.77    135.89 o 
  -2  -7 -11     7465.76     8943.31    278.27 o 
  -2  -7 -12     2528.32     2966.38    171.95 o 
  -2  -7 -13     4687.31     4939.04    222.85 o 
  -2  -7 -14     5028.87     5002.99    146.66 o 
  -2  -7 -15     5306.34     5369.09    245.30 o 
  -2  -7 -16     1120.73     1304.73    134.79 o 
  -2  -7 -17     1884.37     2284.68    175.08 o 
  -2  -7 -18     1514.19     1738.72    160.51 o 
  -2  -7 -19      645.25      565.77    118.83 o 
  -2  -7 -20      184.99       15.20    108.82 o 
   2   8 -21      556.63      479.13     84.02 o 
   2   8 -20     2400.94     2358.91    152.72 o 
   2   8 -19     1488.13     1483.88    116.50 o 
  -2  -8  18      166.05      156.19    107.16 o 
   2   8 -17     2060.44     1818.40    329.08 o 
  -2  -8  16     4849.72     4591.12    331.96 o 
  -2  -8  15     1238.39     1070.87    136.29 o 
   2   8 -14     2877.02     2598.37    400.61 o 
  -2  -8  13     4205.69     3840.42    551.01 o 
   2   8 -12     6974.13     6986.06    202.21 o 
   2   8 -11     7865.74     8087.60    678.91 o 
   2   8 -10    13602.55    13445.28    340.12 o 
   2   8  -9     2710.84     2840.35    189.20 o 
   2   8  -8      573.33      640.14     60.87 o 
  -2  -8   7    14980.41    15481.03    299.93 o 
   2   8  -6    15331.66    15535.77    532.10 o 
   2   8  -5     4248.13     4255.89    132.41 o 
  -2  -8   4     7324.44     7703.74    278.19 o 
   2   8  -3     1273.49     1408.06     76.86 o 
  -2  -8   2      163.98      131.49     30.84 o 
  -2  -8   1     4856.18     4748.57    349.05 o 
   2   8   0     6699.18     6986.85    681.06 o 
   2   8   1      151.62      105.83     30.50 o 
   2   8   2     1675.21     1822.53     75.32 o 
  -2  -8  -3     5424.88     4813.30   1021.47 o 
  -2  -8  -4     4461.77     4123.42    445.30 o 
  -2  -8  -5    12727.81    12114.73   2040.57 o 
  -2  -8  -6    19976.34    19690.39    461.25 o 
  -2  -8  -7      786.54      866.29     53.91 o 
  -2  -8  -8     3736.66     3693.68    165.89 o 
  -2  -8  -9     9794.95    12410.77    310.88 o 
  -2  -8 -10     8875.17     9426.74    282.50 o 
  -2  -8 -11     6434.60     6986.67    252.19 o 
  -2  -8 -12     5148.65     5477.47    232.23 o 
  -2  -8 -13     2886.61     3223.12    186.84 o 
  -2  -8 -14     1541.64     1495.38    137.11 o 
  -2  -8 -15     3544.03     4838.07    239.84 o 
  -2  -8 -16     2647.02     2649.65    188.82 o 
  -2  -8 -17      138.37       76.76     83.06 o 
  -2  -8 -18     1412.76     1511.80    157.48 o 
  -2  -8 -19     2187.09     2459.97    196.50 o 
  -2  -8 -20      577.97      405.95    121.50 o 
   2   9 -20     2144.16     2291.75    149.72 o 
   2   9 -19     1697.69     1626.20    126.09 o 
  -2  -9  18       97.69       91.62     55.29 o 
   2   9 -17     1083.98      915.27     92.04 o 
  -2  -9  16      987.06      910.32    201.66 o 
  -2  -9  15      503.29      422.03    162.41 o 
  -2  -9  14     4576.55     4170.33    599.31 o 
   2   9 -13     5429.64     5565.24    185.46 o 
   2   9 -12      702.43      765.97     70.77 o 
   2   9 -11     3546.92     3505.95    146.37 o 
   2   9 -10     3638.84     3949.50    385.84 o 
  -2  -9   9     5794.01     5824.24    179.66 o 
   2   9  -8     2914.05     2894.47    293.65 o 
  -2  -9   7    10559.07    10675.33    491.65 o 
  -2  -9   6      860.25      816.59     66.15 o 
   2   9  -5     2036.48     2201.44    303.42 o 
  -2  -9   4     3941.83     4056.73    134.63 o 
  -2  -9   3     5503.58     5403.78    501.14 o 
  -2  -9   2      176.49      190.84     63.61 o 
  -2  -9   1     2678.16     2924.79    312.22 o 
  -2  -9   0     1961.18     1987.21    414.93 o 
  -2  -9  -1      160.67      167.75     29.70 o 
   2   9   2     4265.43     3611.24    250.59 o 
  -2  -9  -3     5252.58     5230.99    174.73 o 
  -2  -9  -4     1482.90     1350.61    231.48 o 
  -2  -9  -5     1012.01      952.07     62.68 o 
  -2  -9  -6     7650.80     7510.63   1065.81 o 
  -2  -9  -7     2452.24     2370.21    134.62 o 
  -2  -9  -8     5870.47     5768.27    303.33 o 
  -2  -9  -9     4987.63     5012.88    204.90 o 
  -2  -9 -10     3055.78     3620.33    180.67 o 
  -2  -9 -11      961.28     1015.38    105.29 o 
  -2  -9 -12     3906.97     5063.52    230.35 o 
  -2  -9 -13     5540.63     5349.82    242.20 o 
  -2  -9 -14      669.16      677.18    100.26 o 
  -2  -9 -15     1257.17     1284.88    128.48 o 
  -2  -9 -16      821.24      948.79    121.95 o 
  -2  -9 -17       78.65       87.81     80.86 o 
  -2  -9 -18     1221.79     1414.20    152.00 o 
  -2  -9 -19     2688.04     2862.16    214.30 o 
   2  10 -20     3186.35     3172.24    181.03 o 
   2  10 -19      235.77      208.94     68.93 o 
  -2 -10  18      376.52      303.00    126.33 o 
  -2 -10  17     1000.04      796.03    104.31 o 
  -2 -10  16      589.63      611.93     73.73 o 
   2  10 -15     2053.14     1983.54    198.41 o 
   2  10 -14     4163.40     4241.01    173.13 o 
   2  10 -13      486.84      422.67     61.85 o 
   2  10 -12     1295.72     1420.29     97.20 o 
   2  10 -11     2999.17     2987.50    135.68 o 
   2  10 -10     1522.34     1679.56    102.69 o 
   2  10  -9     3215.23     3295.52    136.71 o 
   2  10  -8     1656.19     1658.87     96.85 o 
  -2 -10   7      372.06      380.03     51.57 o 
   2  10  -6     2888.83     2861.61    123.30 o 
  -2 -10   5     2951.61     3040.46    125.51 o 
  -2 -10   4     1397.02     1436.44    222.41 o 
  -2 -10   3     5218.43     5342.63    276.63 o 
   2  10  -2     2853.80     2911.96    323.22 o 
  -2 -10   1      423.84      403.41     50.13 o 
  -2 -10   0      434.89      390.92     45.47 o 
  -2 -10  -1     2740.07     2673.36    300.98 o 
  -2 -10  -2     5067.98     4828.12    478.44 o 
   2  10   3     1104.25     1030.38    148.51 o 
   2  10   4     2351.24     2270.63    484.48 o 
  -2 -10  -5     3522.70     3353.35    114.57 o 
  -2 -10  -6      508.00      481.60     45.01 o 
  -2 -10  -7     2200.43     2103.63     93.39 o 
  -2 -10  -8     2419.14     2527.83    286.50 o 
  -2 -10  -9     1246.83     1354.14    211.91 o 
  -2 -10 -10     2374.63     2999.74    168.10 o 
  -2 -10 -11     1748.34     1896.59    140.49 o 
  -2 -10 -12      382.49      375.85     85.38 o 
  -2 -10 -13     3673.16     3937.41    213.68 o 
  -2 -10 -14     1817.22     1879.51    154.61 o 
  -2 -10 -15      469.92      533.12     97.82 o 
  -2 -10 -16      839.56      818.26    115.01 o 
  -2 -10 -17      462.30      449.79     95.41 o 
  -2 -10 -18      321.63      276.33    102.26 o 
  -2 -10 -19     2388.24     2733.47    211.52 o 
   2  11 -19     1259.74     1208.16    113.44 o 
   2  11 -18     3426.70     3631.33    183.60 o 
  -2 -11  17      335.51      262.11     61.20 o 
  -2 -11  16      367.98      226.91     55.96 o 
   2  11 -15     2223.58     2106.95    130.71 o 
   2  11 -14      609.68      698.79     77.85 o 
   2  11 -13      466.99      411.13     61.65 o 
   2  11 -12     1773.42     1897.14    115.98 o 
   2  11 -11      823.24      886.11     81.89 o 
   2  11 -10     1112.24     1169.02     87.64 o 
   2  11  -9     1106.99     1151.30     88.69 o 
   2  11  -8     3362.68     3579.92    146.26 o 
   2  11  -7     2234.90     2157.61    112.37 o 
   2  11  -6     1571.58     1568.34     95.55 o 
   2  11  -5     3089.69     3253.86    132.99 o 
   2  11  -4     1654.33     1529.10     91.65 o 
  -2 -11   3     2447.45     2479.37    144.14 o 
  -2 -11   2     5689.12     6033.80    612.39 o 
  -2 -11   1     1012.10     1115.45     80.60 o 
  -2 -11   0      865.34      826.57    115.83 o 
  -2 -11  -1     4667.54     4299.36    659.87 o 
  -2 -11  -2     3234.66     3127.49    194.13 o 
  -2 -11  -3     1238.05     1038.10     95.68 o 
  -2 -11  -4     4274.35     4141.77    248.53 o 
   2  11   5     1309.43     1139.52    111.34 o 
  -2 -11  -6     1647.19     1548.86    361.85 o 
  -2 -11  -7     3585.83     3644.39    290.70 o 
  -2 -11  -8     1115.68     1168.93     71.86 o 
  -2 -11  -9     1530.58     1553.70     92.49 o 
  -2 -11 -10     1140.39     1314.96    120.22 o 
  -2 -11 -11     1439.09     1648.22    136.02 o 
  -2 -11 -12      633.84      628.24     99.08 o 
  -2 -11 -13      439.16      388.12     89.65 o 
  -2 -11 -14     2502.45     2754.11    189.30 o 
  -2 -11 -15      509.51      538.78     90.95 o 
  -2 -11 -16      301.54      400.49     97.87 o 
  -2 -11 -17     2478.78     3823.82    242.08 o 
  -2 -11 -18     1611.55     1566.61    169.58 o 
   2  12 -18     1629.32     1719.05    134.15 o 
  -2 -12  17     1652.26     1561.53    119.74 o 
   2  12 -16     1687.94     1684.69    121.54 o 
   2  12 -15     1041.68      946.25     92.29 o 
   2  12 -14     1010.62     1055.00     99.49 o 
   2  12 -13     2807.89     2774.66    148.20 o 
   2  12 -12     1289.19     1387.79    106.28 o 
   2  12 -11     2016.84     1869.70    116.70 o 
   2  12 -10      704.38      698.76     75.33 o 
   2  12  -9      108.25       37.89     33.81 o 
   2  12  -8      774.17      717.63     71.67 o 
   2  12  -7     1326.53     1306.30     90.75 o 
   2  12  -6     1779.03     1756.50    105.48 o 
   2  12  -5     3301.25     2939.84    132.30 o 
   2  12  -4     3476.52     3106.69    136.42 o 
   2  12  -3      366.58      403.22     55.69 o 
   2  12  -2     2514.42     2570.98    124.60 o 
   2  12  -1     3172.07     2782.14    300.48 o 
  -2 -12   0     4088.51     4062.98    144.49 o 
  -2 -12  -1     3306.54     3442.66    386.58 o 
   2  12   2      348.73      275.75     77.15 o 
  -2 -12  -3     3380.39     3244.79    127.15 o 
   2  12   4     2807.47     2547.96    112.48 o 
  -2 -12  -5     1746.06     1734.65    151.79 o 
  -2 -12  -6     1711.01     1683.74     92.04 o 
  -2 -12  -7      558.49      589.08     58.70 o 
  -2 -12  -8       91.72       41.86     36.71 o 
  -2 -12  -9      625.84      680.32    103.39 o 
  -2 -12 -10     1949.96     2352.73    160.99 o 
  -2 -12 -11     1661.80     1657.01    138.33 o 
  -2 -12 -12     2157.87     2691.26    179.46 o 
  -2 -12 -13     1037.02     1260.89    130.95 o 
  -2 -12 -14      769.27      945.41    125.70 o 
  -2 -12 -15     1383.24     1589.08    154.73 o 
  -2 -12 -16     1676.90     1940.69    170.80 o 
  -2 -12 -17     2181.35     2267.83    193.18 o 
   2  13 -18      922.18     1117.07    116.86 o 
  -2 -13  17     1735.93     1777.13    141.66 o 
   2  13 -16      130.66      121.70     62.55 o 
   2  13 -15      478.64      463.15     72.86 o 
   2  13 -14     3792.21     3449.84    172.56 o 
   2  13 -13     1745.30     1881.05    127.46 o 
   2  13 -12      888.05      977.89     93.94 o 
   2  13 -11     2276.49     2336.98    135.37 o 
   2  13 -10      871.57      945.54     85.25 o 
   2  13  -9      397.59      360.09     59.69 o 
   2  13  -8      238.08      233.28     48.77 o 
   2  13  -7      554.37      622.28     68.72 o 
   2  13  -6     1112.50      973.29     81.48 o 
   2  13  -5       64.04       43.33     36.32 o 
   2  13  -4     3693.47     3896.84    159.62 o 
   2  13  -3     4424.16     4707.37    174.29 o 
  -2 -13   2     2083.71     2088.93    112.05 o 
   2  13  -1      356.39      366.20     53.32 o 
  -2 -13   0      336.69      334.55     50.74 o 
  -2 -13  -1     1729.21     1568.24     95.00 o 
  -2 -13  -2     3766.37     3544.40    140.46 o 
  -2 -13  -3     5108.98     5049.68    166.42 o 
  -2 -13  -4       73.48       60.85     35.63 o 
  -2 -13  -5     1497.14     1318.14     92.85 o 
  -2 -13  -6      480.31      491.36    112.48 o 
  -2 -13  -7      311.05      347.76     47.33 o 
  -2 -13  -8      361.88      324.07     48.25 o 
  -2 -13  -9     1211.76     1106.67    113.05 o 
  -2 -13 -10     1700.96     1950.98    148.80 o 
  -2 -13 -11     1105.21     1008.23    117.41 o 
  -2 -13 -12     1323.65     1942.44    159.52 o 
  -2 -13 -13     4986.33     4554.15    241.00 o 
  -2 -13 -14      370.92      447.66     91.97 o 
  -2 -13 -15      173.06       72.54     88.23 o 
  -2 -13 -16     1431.29     1385.15    158.59 o 
   2  14 -17     1545.84     1645.40    145.04 o 
   2  14 -16     2043.19     2305.42    157.80 o 
   2  14 -15     1778.00     1783.62    137.38 o 
   2  14 -14     3541.21     3742.80    186.10 o 
   2  14 -13      805.60      843.26     95.38 o 
   2  14 -12      140.49       93.74     51.76 o 
   2  14 -11     1338.42     1267.38    106.12 o 
   2  14 -10      578.11      537.08     75.60 o 
   2  14  -9       93.51       32.19     44.26 o 
   2  14  -8      225.79      177.31     53.88 o 
   2  14  -7     1334.81     1399.46    103.91 o 
   2  14  -6      804.66      784.53     82.09 o 
   2  14  -5     1578.65     1622.24    109.65 o 
   2  14  -4     3824.82     3603.07    162.05 o 
   2  14  -3     1326.65     1347.26    100.45 o 
   2  14  -2     1852.63     1891.53    116.02 o 
   2  14  -1     5506.90     5305.79    194.02 o 
  -2 -14   0     5065.94     4644.82    411.61 o 
   2  14   1     2522.03     2462.52    265.66 o 
  -2 -14  -2     1618.17     1734.03    104.10 o 
  -2 -14  -3     2755.66     2254.52    201.10 o 
  -2 -14  -4     1525.97     1468.36     96.04 o 
  -2 -14  -5      695.66      614.44    174.01 o 
  -2 -14  -6     1850.58     1636.96    102.41 o 
  -2 -14  -7      178.21      193.48     55.18 o 
  -2 -14  -8       73.21       78.04     57.89 o 
  -2 -14  -9      467.07      585.99     86.15 o 
  -2 -14 -10     1818.01     1860.22    149.91 o 
  -2 -14 -11      139.50      175.12     74.82 o 
  -2 -14 -12     1044.71     1159.27    133.74 o 
  -2 -14 -13     2568.06     3526.59    218.80 o 
  -2 -14 -14     2097.62     2464.79    193.61 o 
  -2 -14 -15     1966.13     2306.40    191.83 o 
   2  15 -16     1018.94      965.58    112.76 o 
   2  15 -15      773.29      695.79    100.70 o 
   2  15 -14     1853.54     2102.03    147.67 o 
   2  15 -13     3145.41     3132.97    169.54 o 
   2  15 -12     2316.90     2468.32    150.68 o 
   2  15 -11      808.18      675.09     84.72 o 
   2  15 -10     1383.56     1559.80    120.54 o 
   2  15  -9      497.22      469.06     74.54 o 
   2  15  -8     1058.55     1086.29     98.49 o 
   2  15  -7     2185.64     2058.47    128.22 o 
   2  15  -6      883.96      930.22     90.18 o 
   2  15  -5     6404.81     6400.95    222.28 o 
   2  15  -4     4830.70     4382.02    183.45 o 
   2  15  -3     2315.34     2235.08    132.35 o 
   2  15  -2     2999.68     2968.96    152.09 o 
   2  15  -1      662.46      566.86     73.37 o 
   2  15   0      918.33      963.58     91.27 o 
   2  15   1     2304.82     2014.56    129.83 o 
   2  15   2     1924.68     1873.40    125.28 o 
  -2 -15  -3     5745.85     5106.30    368.08 o 
   2  15   4     6709.55     6211.84    201.27 o 
  -2 -15  -5      651.13      660.33     84.57 o 
  -2 -15  -6     1673.30     1548.49    200.20 o 
  -2 -15  -7     1223.24     1201.13    116.06 o 
  -2 -15  -8      474.38      504.64     84.06 o 
  -2 -15  -9     1866.81     1829.02    150.64 o 
  -2 -15 -10      583.75      615.19     97.37 o 
  -2 -15 -11     1668.68     2304.70    182.39 o 
  -2 -15 -12     3056.02     3498.67    223.89 o 
  -2 -15 -13     2509.31     2399.97    185.03 o 
  -2 -15 -14     1070.60     1068.83    133.52 o 
   2  16 -14      110.41       91.57     75.42 o 
   2  16 -13     1368.43     1531.89    131.75 o 
   2  16 -12     3824.77     4233.66    204.23 o 
   2  16 -11     3568.31     3571.83    181.44 o 
   2  16 -10      272.97      210.27     60.86 o 
   2  16  -9     1276.63     1351.18    116.85 o 
   2  16  -8     1078.03     1024.89     98.72 o 
   2  16  -7     2145.62     2275.44    140.08 o 
   2  16  -6     5368.39     5412.10    213.03 o 
   2  16  -5     6605.15     6759.98    238.28 o 
   2  16  -4     1662.85     1503.93    114.75 o 
   2  16  -3     1127.05     1064.80     98.16 o 
   2  16  -2     2531.30     2395.95    141.39 o 
   2  16  -1     1030.90     1039.33     99.01 o 
   2  16   0      753.50      770.16     88.25 o 
   2  16   1     3460.73     3344.92    168.65 o 
   2  16   2      813.86      787.72     92.39 o 
   2  16   3     1333.54     1201.64    110.09 o 
   2  16   4     5570.27     5107.08    219.13 o 
   2  16   5     6897.60     6672.82    274.94 o 
  -2 -16  -6     2835.28     2620.84    167.19 o 
  -2 -16  -7     1248.38     1275.41    124.00 o 
  -2 -16  -8      927.24     1302.83    130.45 o 
  -2 -16  -9      208.65      366.18     82.08 o 
  -2 -16 -10     2723.82     3483.17    215.21 o 
  -2 -16 -11     5207.58     4859.03    258.10 o 
  -2 -16 -12     1322.73     1471.46    156.02 o 
  -2 -16 -13      146.62       80.61    115.66 o 
   2  17 -13      919.16      998.84    115.54 o 
   2  17 -12     6715.00     6520.79    257.50 o 
   2  17 -11     4400.65     4407.93    209.80 o 
   2  17 -10      498.55      485.16     85.32 o 
   2  17  -9     3025.11     3496.48    182.80 o 
   2  17  -8     5387.26     4714.87    207.65 o 
   2  17  -7      167.37      177.42     62.12 o 
   2  17  -6     4759.76     4993.42    213.72 o 
   2  17  -5     3126.88     3221.55    172.48 o 
   2  17  -4      285.21      279.84     63.52 o 
   2  17  -3     1857.95     2073.91    140.23 o 
   2  17  -2     4225.18     4331.52    196.97 o 
   2  17  -1      330.74      337.94     64.92 o 
   2  17   0      446.64      326.09     68.15 o 
   2  17   1     3123.27     2843.53    164.31 o 
   2  17   2     2381.21     2374.78    151.41 o 
   2  17   3      311.73      254.21     66.31 o 
   2  17   4     4316.51     4729.93    218.82 o 
  -2 -17  -5     3456.93     3455.33    630.48 o 
  -2 -17  -6      216.37      208.96     85.71 o 
  -2 -17  -7     3978.90     4517.87    230.87 o 
  -2 -17  -8     4192.10     4030.20    221.50 o 
  -2 -17  -9      690.01      552.04     97.58 o 
  -2 -17 -10     5695.15     5719.99    284.70 o 
  -2 -17 -11     4834.11     5791.51    288.03 o 
   2  18 -11     4037.44     3851.63    203.92 o 
   2  18 -10     3545.20     3258.09    186.38 o 
   2  18  -9     4121.97     4064.07    201.46 o 
   2  18  -8     5056.27     5147.60    225.23 o 
   2  18  -7      704.91      897.08    100.94 o 
   2  18  -6     2016.79     1997.65    147.02 o 
   2  18  -5     4759.39     4726.70    213.35 o 
   2  18  -4     3416.09     3435.15    181.74 o 
   2  18  -3     2062.94     2114.06    147.33 o 
   2  18  -2     2607.69     2493.54    161.23 o 
   2  18  -1     1109.61     1227.65    113.90 o 
   2  18   0     1166.60     1160.53    114.78 o 
   2  18   1     3617.17     3464.31    184.89 o 
   2  18   2     1704.78     1636.20    135.22 o 
   2  18   3     2563.85     2335.53    164.02 o 
   2  18   4     4158.82     3933.61    205.80 o 
   2  18   5     2705.23     2433.11    170.40 o 
   2  18   6      852.45      931.01    114.68 o 
  -2 -18  -7     5610.77     5775.42    271.75 o 
  -2 -18  -8     3011.40     3773.30    228.66 o 
  -2 -18  -9     2585.21     2940.61    204.30 o 
  -2 -18 -10     3753.38     4159.59    246.74 o 
   2  19  -8     2468.54     2379.10    163.82 o 
   2  19  -7     2868.92     2784.03    176.67 o 
   2  19  -6      120.29       94.29     71.77 o 
   2  19  -5     2212.77     2100.79    150.76 o 
   2  19  -4     2584.26     2388.09    157.59 o 
   2  19  -3     3300.88     3583.53    191.38 o 
   2  19  -2     2417.72     2387.78    156.91 o 
   2  19  -1     2591.79     2722.20    171.13 o 
   2  19   0     2007.12     1928.92    144.74 o 
   2  19   1     1753.50     1760.58    143.49 o 
   2  19   2     3197.47     2819.87    176.33 o 
   2  19   3     3359.99     3382.06    194.71 o 
   2  19   4     1806.41     1790.24    150.36 o 
   2  19   5      158.75      154.68     79.94 o 
  -2 -19  -6     2447.89     2258.21    316.65 o 
  -2 -19  -7     2685.89     2638.59    190.87 o 
   2  20  -5      781.61      635.75    100.65 o 
   2  20  -4     2825.77     2787.41    179.92 o 
   2  20  -3     3618.12     3694.82    203.10 o 
   2  20  -2       57.75      123.04     76.36 o 
   2  20  -1     1938.47     2038.54    154.34 o 
   2  20   0     2587.83     2399.57    161.38 o 
   2  20   1       42.73       91.06     73.30 o 
   2  20   2     4973.06     4808.36    235.51 o 
   2  20   3     2033.54     1908.32    163.34 o 
   2  20   4      691.66      511.33     96.38 o 
  -3  21   1     1942.70     2168.66    149.23 o 
  -3  21   0     1823.18     2007.51    140.25 o 
  -3  20   7     3670.34     3409.06    239.42 o 
  -3  20   6     2767.67     2756.76    233.81 o 
  -3  20   5      690.15      523.26    129.85 o 
  -3  20   4      966.69     1027.86    103.07 o 
  -3  20   3     1349.06     1144.66    110.67 o 
  -3  20   2     1782.00     1927.47    137.60 o 
  -3  20   1     1186.21     1240.88    109.74 o 
  -3  20   0      858.98      957.24     99.05 o 
  -3  20  -1     1901.48     2019.22    138.83 o 
  -3  20  -2     1605.64     1723.00    126.61 o 
  -3  20  -3      887.15      862.50     95.28 o 
  -3  20  -4      918.47      993.12    104.57 o 
  -3  20  -5     1992.38     2186.89    149.29 o 
  -3  20  -6     3555.19     3767.32    195.97 o 
  -3  19   9       73.21      104.58    152.23 o 
  -3  19   8      114.39      197.04     82.44 o 
  -3  19   7     1843.60     1588.61    235.74 o 
  -3  19   6     2144.66     1884.55    135.37 o 
  -3  19   5     3214.89     2677.34    174.07 o 
  -3  19   4     2342.19     2546.11    255.69 o 
  -3  19   3       43.35        0.26     62.90 o 
  -3  19   2      619.00      700.76     78.54 o 
  -3  19   1     1398.50     1312.13    110.33 o 
  -3  19   0     1699.76     1818.62    124.08 o 
  -3  19  -1      851.47      728.23     84.38 o 
  -3  19  -2       52.30       42.37     61.18 o 
  -3  19  -3     1695.01     1782.64    125.02 o 
  -3  19  -4     3869.59     3756.41    182.25 o 
  -3  19  -5     1850.23     1786.36    134.58 o 
  -3  19  -6     2407.93     2574.27    155.67 o 
  -3  19  -7       99.45       89.40     79.67 o 
  -3  19  -8       64.28       52.78    116.17 o 
   3 -18 -11      780.81      737.59    215.67 o 
   3 -18 -10     2852.64     2650.28    690.87 o 
  -3  18   9     4448.68     3712.43    195.70 o 
  -3  18   8     1887.93     1575.54    129.78 o 
  -3  18   7     1556.89     1496.85    117.24 o 
  -3  18   6      358.48      199.74     60.56 o 
  -3  18   5       89.18      103.10     56.24 o 
  -3  18   4     3106.53     2637.80    353.45 o 
  -3  18   3     4058.61     3915.48    181.14 o 
  -3  18   2      234.16      234.67     56.35 o 
  -3  18   1      485.67      485.62     65.77 o 
  -3  18   0      357.87      346.78     60.52 o 
  -3  18  -1      301.46      412.28     65.27 o 
  -3  18  -2     2967.61     3076.16    156.84 o 
  -3  18  -3     4236.64     4330.60    184.99 o 
  -3  18  -4       66.10       41.97     55.98 o 
  -3  18  -5      386.27      349.08     68.91 o 
  -3  18  -6     1130.89     1068.35    106.69 o 
  -3  18  -7     1809.68     1786.38    134.00 o 
  -3  18  -8     4218.77     3949.36    196.08 o 
  -3  18  -9     3828.21     4173.74    204.84 o 
  -3  18 -10     1039.09     1361.67    126.93 o 
  -3  17  13      141.26      163.80     80.15 o 
   3 -17 -12     2807.67     2472.73    747.80 o 
   3 -17 -11     2149.70     1922.45    137.69 o 
   3 -17 -10      908.41      854.64    117.76 o 
  -3  17   9     1855.18     1709.54    130.80 o 
  -3  17   8     1333.63     1119.38    108.16 o 
  -3  17   7      852.15      808.51    138.60 o 
  -3  17   6     3593.95     3328.42    168.76 o 
  -3  17   5     2325.76     2221.92    133.98 o 
  -3  17   4      774.22      711.09     79.71 o 
  -3  17   3     1445.49     1265.30    210.18 o 
  -3  17   2     2420.50     2159.63    154.14 o 
  -3  17   1     2167.65     2089.75    130.00 o 
  -3  17   0     1808.89     2011.13    124.13 o 
  -3  17  -1     2597.73     2561.98    137.10 o 
  -3  17  -2     1832.06     1675.41    113.10 o 
  -3  17  -3      572.01      570.19     72.85 o 
  -3  17  -4     1734.62     1734.81    119.29 o 
  -3  17  -5     3975.15     3815.00    174.94 o 
  -3  17  -6      687.24      613.08     79.83 o 
  -3  17  -7     1803.53     1614.88    122.23 o 
  -3  17  -8     1478.89     1338.69    113.31 o 
  -3  17  -9      973.40      728.10     95.84 o 
  -3  17 -10     1608.05     1683.36    135.23 o 
  -3  17 -11     3742.63     3361.99    188.80 o 
  -3  16  14     1952.20     1803.45    135.38 o 
  -3  16  13     1573.97     1139.13    110.18 o 
  -3  16  12     2222.40     2078.61    140.53 o 
   3 -16 -11      292.94      294.83    135.89 o 
   3 -16 -10      987.96      888.59     88.17 o 
  -3  16   9      462.98      264.53     58.54 o 
  -3  16   8     1828.89     1601.68    123.30 o 
  -3  16   7     1404.33     1276.59    101.64 o 
  -3  16   6     1160.75     1016.34     90.71 o 
  -3  16   5     1951.35     1672.22    146.96 o 
  -3  16   4     4181.22     4011.56    170.52 o 
  -3  16   3     3510.46     2837.38    589.15 o 
  -3  16   2     5885.55     5669.85    201.23 o 
  -3  16   1      999.62      863.11     85.24 o 
  -3  16   0      749.11      676.67    168.51 o 
  -3  16  -1     4788.13     4726.14    174.27 o 
  -3  16  -2     4743.34     4480.10    174.70 o 
  -3  16  -3     3092.51     3268.28    151.21 o 
  -3  16  -4     2710.43     2719.66    140.52 o 
  -3  16  -5      852.98      837.15     84.65 o 
  -3  16  -6     1322.41     1259.13    103.41 o 
  -3  16  -7     2101.63     1876.55    126.36 o 
  -3  16  -8      585.73      567.46     76.47 o 
  -3  16  -9      843.03      739.65     85.68 o 
  -3  16 -10      406.95      545.18     80.27 o 
  -3  16 -11     1618.98     1568.94    130.29 o 
  -3  16 -12     2174.41     2239.97    153.55 o 
  -3  15  15      170.31      101.03     72.92 o 
  -3  15  14      562.77      527.53     79.63 o 
   3 -15 -13      946.59      927.93    132.64 o 
   3 -15 -12     1610.36     1634.26    207.37 o 
   3 -15 -11     3990.30     3899.49    519.12 o 
   3 -15 -10     3047.91     3127.29    158.35 o 
  -3  15   9      392.89      254.44     56.30 o 
  -3  15   8      362.45      234.14     54.65 o 
  -3  15   7     2582.86     2249.96    129.00 o 
  -3  15   6     2921.02     2828.41    215.85 o 
  -3  15   5     3171.61     2662.04    134.51 o 
  -3  15   4     3590.06     3480.40    152.44 o 
  -3  15   3     5022.86     4464.60    818.34 o 
  -3  15   2     5751.19     5468.93    333.76 o 
  -3  15   1     4300.20     3971.14    652.09 o 
  -3  15   0     5215.20     5772.04   1301.24 o 
  -3  15  -1     5440.49     4750.53    308.72 o 
  -3  15  -2     6604.69     6206.55    196.01 o 
  -3  15  -3     3025.61     2865.60    137.67 o 
  -3  15  -4     3406.76     3403.37    151.13 o 
  -3  15  -5     2367.20     2215.20    127.51 o 
  -3  15  -6     3034.30     3182.89    151.75 o 
  -3  15  -7      496.89      455.40     64.14 o 
  -3  15  -8      332.61      266.53     57.13 o 
  -3  15  -9     2309.82     2267.95    139.27 o 
  -3  15 -10     4202.31     4093.12    188.44 o 
  -3  15 -11     1894.83     1766.38    130.71 o 
  -3  15 -12     1250.97     1354.88    124.56 o 
  -3  15 -13      461.59      427.09     82.73 o 
  -3  14  16      366.59      303.41     74.88 o 
  -3  14  15      414.72      261.29     69.53 o 
  -3  14  14     3455.57     2750.05    159.56 o 
   3 -14 -13     4713.39     4533.99    194.67 o 
  -3  14  12      183.66      188.53     96.25 o 
  -3  14  11       75.24       66.02     50.53 o 
  -3  14  10     3180.24     3052.94    716.35 o 
  -3  14   9     2234.06     2306.38    136.94 o 
  -3  14   8     1568.92     1119.30    100.75 o 
   3 -14  -7     3298.35     3116.33    136.29 o 
   3 -14  -6     1147.47     1009.74     84.09 o 
  -3  14   5      910.52      792.71     81.72 o 
   3 -14  -4     7221.25     6132.35    614.77 o 
  -3  14   3    10800.60    10409.09    339.88 o 
  -3  14   2     1372.74     1134.45    199.03 o 
  -3  14   1     7057.35     6555.94    331.19 o 
  -3  14   0     5108.72     4491.00    865.84 o 
  -3  14  -1     1891.61     2005.44    116.13 o 
  -3  14  -2     7789.88     7716.47    209.01 o 
  -3  14  -3     9996.03     9646.30    237.87 o 
  -3  14  -4      943.92      907.20     78.83 o 
  -3  14  -5     1544.63     1489.23    101.92 o 
  -3  14  -6     2378.31     2428.34    130.18 o 
  -3  14  -7     2170.51     2131.77    122.65 o 
  -3  14  -8     1864.25     1668.21    112.56 o 
  -3  14  -9     4298.46     4211.38    180.03 o 
  -3  14 -10       64.32       66.45     47.74 o 
  -3  14 -11      234.99      274.67     64.23 o 
  -3  14 -12     3426.24     3220.30    172.87 o 
  -3  14 -13     4790.35     4655.13    212.62 o 
  -3  14 -14      551.72      625.35     87.94 o 
  -3  13  17     2083.05     1598.69    127.43 o 
  -3  13  16     3731.32     3302.47    178.03 o 
  -3  13  15     2790.91     2639.86    161.27 o 
   3 -13 -14     1286.01     1217.54    106.33 o 
  -3  13  13     1797.49     1938.09    125.03 o 
   3 -13 -12     3000.64     2956.76    387.35 o 
  -3  13  11     2935.20     2986.52    791.90 o 
   3 -13 -10     5831.62     5734.11    199.87 o 
  -3  13   9     1576.13     1328.14     93.07 o 
   3 -13  -8      621.51      582.91     76.73 o 
   3 -13  -7     1173.16      959.37     74.05 o 
  -3  13   6     3019.43     2531.49    229.81 o 
  -3  13   5     6163.57     5711.51    178.43 o 
  -3  13   4     4710.98     4369.84    157.88 o 
  -3  13   3     4133.17     3632.60    376.07 o 
  -3  13   2     8016.38     7358.50    285.25 o 
  -3  13   1     5974.35     5684.96    298.19 o 
   3 -13   0     5200.94     4871.41    498.94 o 
  -3  13  -1     8148.75     7552.93    518.56 o 
  -3  13  -2     5464.21     5447.74    215.38 o 
  -3  13  -3     3417.60     3264.44    135.14 o 
  -3  13  -4     6232.37     6223.19    188.99 o 
  -3  13  -5     3398.79     3285.24    139.57 o 
  -3  13  -6     1370.31     1398.44     94.59 o 
  -3  13  -7      579.44      510.77     61.67 o 
  -3  13  -8     1148.20     1083.54     94.11 o 
  -3  13  -9     4844.84     4625.53    184.15 o 
  -3  13 -10     3790.04     3787.56    172.17 o 
  -3  13 -11     3149.90     3046.99    157.91 o 
  -3  13 -12     1725.94     1832.44    128.86 o 
  -3  13 -13     1092.12     1009.59    103.62 o 
  -3  13 -14     2253.17     2428.98    157.28 o 
  -3  13 -15     4420.73     4436.40    213.73 o 
  -3  12  18     3751.29     3195.35    178.26 o 
  -3  12  17      117.80       55.79     73.40 o 
  -3  12  16      543.14      522.26     86.68 o 
  -3  12  15     1948.16     1572.03    123.49 o 
   3 -12 -14     1347.41     1221.14    102.49 o 
   3 -12 -13     4419.68     4271.15   1135.19 o 
   3 -12 -12     8137.03     7680.27    230.96 o 
   3 -12 -11     1638.36     1608.90    220.46 o 
   3 -12 -10     1500.34     1373.15    201.76 o 
   3 -12  -9     2841.99     2723.26    765.09 o 
  -3  12   8     3545.11     3269.42    153.98 o 
  -3  12   7     2667.32     2204.79    111.86 o 
  -3  12   6     5495.35     5297.19    166.97 o 
  -3  12   5     5508.61     4561.82    312.51 o 
  -3  12   4     4852.07     4794.93    303.03 o 
  -3  12   3     6732.66     6239.21    666.17 o 
  -3  12   2    11346.34    11723.88    259.92 o 
  -3  12   1      738.92      743.03     87.74 o 
  -3  12   0      787.58      754.74    125.29 o 
  -3  12  -1     8343.44     7832.01   1173.09 o 
  -3  12  -2     9356.33     9251.26    224.37 o 
  -3  12  -3     3590.05     3189.47    741.86 o 
  -3  12  -4     7362.79     6785.40    187.30 o 
  -3  12  -5     4214.76     4140.47    150.65 o 
  -3  12  -6     2713.05     2545.41    122.35 o 
  -3  12  -7     3403.32     3504.90    148.16 o 
  -3  12  -8     3943.15     3512.58    153.64 o 
  -3  12  -9     1470.72     1224.28     95.68 o 
  -3  12 -10     2075.78     1919.51    121.79 o 
  -3  12 -11     5978.31     5405.20    206.78 o 
  -3  12 -12     5743.19     5765.61    218.12 o 
  -3  12 -13      974.85     1007.39    100.11 o 
  -3  12 -14     2669.66     2670.30    162.58 o 
  -3  12 -15      414.24      368.25     76.26 o 
  -3  12 -16       85.15       76.71     74.16 o 
  -3  11  18      927.76      749.42     93.91 o 
  -3  11  17     2389.60     2362.17    150.94 o 
  -3  11  16     1914.83     1629.89    126.94 o 
   3 -11 -15     2011.76     2029.53    227.23 o 
   3 -11 -14      387.46      337.04     58.19 o 
  -3  11  13      312.87      305.49     61.29 o 
   3 -11 -12     5708.96     5689.45   1244.42 o 
   3 -11 -11     8677.86     8800.86    234.12 o 
  -3  11  10     2014.93     2021.72    289.31 o 
   3 -11  -9     7993.56     7753.32    286.79 o 
   3 -11  -8     2274.69      303.50    713.90 o 
   3 -11  -7     1326.69      125.94    445.85 o 
   3 -11  -6    13505.23      331.35   2308.83 o 
  -3  11   5    14252.07      309.84   2481.21 o 
  -3  11   4     1226.98      192.07    550.49 o 
  -3  11   3     2833.43      274.62   1031.17 o 
  -3  11   2     5076.55      327.04   1532.52 o 
  -3  11   1     3163.59     3156.97    122.07 o 
  -3  11   0     2852.85     2713.27    343.46 o 
  -3  11  -1     6660.34     6450.10    223.79 o 
  -3  11  -2     2728.18     2575.07    273.39 o 
   3 -11   3     1054.49      986.72     78.77 o 
  -3  11  -4    10414.33    10549.99    223.25 o 
  -3  11  -5    16641.33    16670.48    289.48 o 
  -3  11  -6     1830.47     1905.32    105.18 o 
  -3  11  -7     1842.41     1698.69    101.74 o 
  -3  11  -8     6448.11     6355.79    198.77 o 
  -3  11  -9     2744.77     2791.29    138.08 o 
  -3  11 -10     6461.82     6346.91    213.31 o 
  -3  11 -11     7903.85     7724.19    243.62 o 
  -3  11 -12      260.89      336.71     69.45 o 
  -3  11 -13      289.89      300.50     63.10 o 
  -3  11 -14     1449.42     1274.21    111.21 o 
  -3  11 -15     2418.85     2715.11    161.49 o 
  -3  11 -16     2013.95     2205.14    159.04 o 
  -3  11 -17     1289.85     1328.46    128.55 o 
  -3  10  19     2093.60     1540.85    123.91 o 
  -3  10  18     1060.17      969.83    105.40 o 
  -3  10  17      439.68      331.89     76.57 o 
  -3  10  16      213.94      153.97     53.28 o 
  -3  10  15       66.37       26.23     69.01 o 
   3 -10 -14     5472.28     5492.05   1382.80 o 
   3 -10 -13    11517.69    11450.32    975.56 o 
  -3  10  12     7205.90     6772.75    201.23 o 
   3 -10 -11      932.61      960.06    255.69 o 
   3 -10 -10     4259.53      348.18   1420.66 o 
   3 -10  -9     8329.78      335.97   1840.79 o 
   3 -10  -8     4523.78     4314.92    136.65 o 
  -3  10   7     5962.17     5821.43    220.06 o 
   3 -10  -6     4196.12     4214.38    127.34 o 
  -3  10   5      772.10      704.71     54.39 o 
  -3  10   4     3797.89     3332.64    245.37 o 
  -3  10   3     4820.77     4543.88    134.54 o 
  -3  10   2     2236.76     2199.37     98.65 o 
  -3  10   1      642.81      608.93     54.76 o 
  -3  10   0      472.33      236.73    279.82 o 
   3 -10   1     1666.82     1642.24    220.60 o 
   3 -10   2     4741.63     4584.33    278.54 o 
   3 -10   3     5232.43     4987.08    160.41 o 
   3 -10   4     1020.48     1097.24    170.35 o 
  -3  10  -5     3184.15     3265.54    125.51 o 
  -3  10  -6     5812.04     5778.90    172.06 o 
  -3  10  -7     3446.62     3106.63    132.25 o 
  -3  10  -8     8682.00     8609.12    227.23 o 
  -3  10  -9     5551.40     5180.46    182.75 o 
  -3  10 -10     1196.86     1176.39     96.14 o 
  -3  10 -11     5183.12     4801.88    190.03 o 
  -3  10 -12    10276.87     9917.56    278.52 o 
  -3  10 -13     7334.06     7114.38    244.79 o 
  -3  10 -14       49.77       17.93     51.43 o 
  -3  10 -15      170.15       53.11     59.34 o 
  -3  10 -16      339.54      262.41     67.39 o 
  -3  10 -17      832.24      929.21    109.60 o 
  -3   9  20     2834.84     2357.77    156.49 o 
  -3   9  19      642.22      754.25     94.39 o 
  -3   9  18      103.76       88.37     65.12 o 
  -3   9  17      595.96      479.18     77.31 o 
  -3   9  16     1822.03     1843.59    525.94 o 
   3  -9 -15      459.89      404.48     60.62 o 
  -3   9  14     1983.47     1951.09    112.65 o 
   3  -9 -13     1502.43     1540.74    430.12 o 
   3  -9 -12      359.59      379.44     55.06 o 
   3  -9 -11     4446.27      323.45   1455.93 o 
   3  -9 -10     9386.55     8843.52    479.42 o 
   3  -9  -9     1495.28     1531.82    214.71 o 
   3  -9  -8     1327.25     1328.32     83.04 o 
   3  -9  -7     6642.43     6414.63    470.25 o 
   3  -9  -6     5792.80     5686.51    138.39 o 
  -3   9   5     7262.95     6560.97    249.36 o 
   3  -9  -4    16337.79    15774.12    276.79 o 
   3  -9  -3     1479.72     1460.73     71.10 o 
   3  -9  -2      998.80     1027.01    139.18 o 
   3  -9  -1     2007.51     1997.89     85.87 o 
   3  -9   0     2181.83     2096.03     89.33 o 
  -3   9  -1     1075.34     1101.92    108.43 o 
   3  -9   2     1747.97     1742.97    199.98 o 
   3  -9   3    11837.73    10791.20   2148.24 o 
   3  -9   4     9778.35     9857.12    411.04 o 
   3  -9   5     4669.47     4745.23    504.43 o 
  -3   9  -6     8605.44     8642.51    212.41 o 
  -3   9  -7     1582.83     1683.03     96.84 o 
  -3   9  -8     1868.08     1831.48    104.70 o 
  -3   9  -9     7034.17     6905.87    208.00 o 
  -3   9 -10     6142.10     5970.04    200.94 o 
  -3   9 -11      303.69      253.18     29.86 o 
  -3   9 -12     2034.07     1965.62    127.43 o 
  -3   9 -13     1542.34     1608.07    121.85 o 
  -3   9 -14      333.32      376.63     70.09 o 
  -3   9 -15     2122.42     2195.69    145.67 o 
  -3   9 -16      773.42      718.53    100.34 o 
  -3   9 -17       74.77       26.98     70.02 o 
  -3   9 -18      519.41      506.10     87.70 o 
  -3   8  20     1173.03     1010.17    103.40 o 
  -3   8  19      942.66      607.71     82.95 o 
  -3   8  18      364.55      262.46     62.94 o 
  -3   8  17     3690.35     3255.29    171.10 o 
   3  -8 -16      868.16      875.36    123.49 o 
   3  -8 -15      461.61      440.66    143.45 o 
   3  -8 -14     3198.55     3225.14   1018.68 o 
   3  -8 -13     8721.44     8256.33    211.42 o 
   3  -8 -12      481.45      179.58    277.58 o 
   3  -8 -11     2361.32     2314.30    192.32 o 
   3  -8 -10     3078.61     3211.89    396.69 o 
   3  -8  -9      891.71      837.63     80.42 o 
   3  -8  -8     1723.67     1801.25    311.58 o 
  -3   8   7     7530.82     7268.96    256.64 o 
   3  -8  -6     1875.48     1671.15     80.28 o 
   3  -8  -5     1836.52     1684.08     69.93 o 
   3  -8  -4     7825.24     7505.39    352.14 o 
   3  -8  -3     7008.90     7005.56    141.01 o 
   3  -8  -2      712.83      736.24     71.83 o 
   3  -8  -1     3946.47     3913.00    111.07 o 
   3  -8   0     2974.15     3125.17    282.69 o 
   3  -8   1      989.43      303.27    521.68 o 
  -3   8  -2     5227.02     4746.89    648.75 o 
   3  -8   3    10214.77    10209.80    529.31 o 
   3  -8   4     1621.73     1463.03    211.00 o 
   3  -8   5     1449.55     1334.00    209.92 o 
   3  -8   6     5661.82     5333.46    908.00 o 
  -3   8  -7     2351.19     2274.15    119.71 o 
  -3   8  -8      658.95      632.63     92.32 o 
   3  -8   9     3444.92     3454.39    142.12 o 
   3  -8  10     2272.54     1986.53     90.05 o 
  -3   8 -11      603.34      719.28     99.83 o 
  -3   8 -12     6367.48     6010.14    213.54 o 
  -3   8 -13     4217.46     4226.97    187.41 o 
  -3   8 -14      628.34      513.73     80.59 o 
  -3   8 -15      908.04      913.80     98.96 o 
  -3   8 -16     2838.25     2679.55    166.32 o 
  -3   8 -17      496.41      688.31     92.88 o 
  -3   8 -18      681.46      502.95     89.95 o 
  -3   7  20     1966.15     1959.22    143.65 o 
  -3   7  19      529.81      437.83     81.26 o 
  -3   7  18     1371.25     1019.37    103.70 o 
  -3   7  17     1866.08     1709.53    124.58 o 
  -3   7  16     3297.99     3055.44    139.23 o 
   3  -7 -15     2416.28     2361.61    316.63 o 
   3  -7 -14     4396.47     4272.75    250.37 o 
   3  -7 -13     2305.51      908.33    961.27 o 
  -3   7  12     2172.53     2069.12    502.77 o 
   3  -7 -11     4509.13     4614.87    191.65 o 
   3  -7 -10      194.06      208.41     31.29 o 
   3  -7  -9      907.48      865.74     53.80 o 
   3  -7  -8      772.29      831.57     57.80 o 
   3  -7  -7     3399.09     3319.66    245.47 o 
   3  -7  -6     8798.88     8616.44    151.96 o 
   3  -7  -5     6488.64     6452.54    176.75 o 
  -3   7   4     2339.75     2227.25     71.91 o 
   3  -7  -3     2319.38     2168.80     72.57 o 
   3  -7  -2      510.75      509.30     37.96 o 
  -3   7   1     5744.35     5955.69    507.63 o 
   3  -7   0     6778.19     6692.04    162.46 o 
   3  -7   1      668.48      656.73     51.85 o 
   3  -7   2     2765.92      333.23   1025.49 o 
   3  -7   3     1859.47     1537.69    208.18 o 
   3  -7   4     4917.94     4506.46    567.20 o 
   3  -7   5     9779.83    10130.46    374.07 o 
  -3   7  -6     4186.80     4082.40    144.24 o 
  -3   7  -7      855.89      878.77     75.83 o 
  -3   7  -8      653.82      506.01     85.10 o 
  -3   7  -9      163.01      152.88     48.06 o 
  -3   7 -10     3384.38     3337.62    285.30 o 
  -3   7 -11     2892.88     2962.84    136.21 o 
  -3   7 -12     2148.09     2193.19    131.02 o 
  -3   7 -13     3500.86     3101.05    160.35 o 
  -3   7 -14     2756.94     2748.11    156.13 o 
  -3   7 -15     2381.85     2219.52    145.76 o 
  -3   7 -16     2194.94     2146.86    148.06 o 
  -3   7 -17     1642.23     1614.87    133.15 o 
  -3   7 -18      395.95      380.70     81.11 o 
  -3   6  21      755.00      653.05     98.00 o 
  -3   6  20      119.35       70.57     73.50 o 
  -3   6  19     1566.38     1442.77    119.45 o 
  -3   6  18     3213.21     2787.47    160.98 o 
   3  -6 -17     3123.48     2648.91    129.33 o 
   3  -6 -16     2598.25     2537.37    262.91 o 
  -3   6  15     3635.20     3874.36    777.42 o 
   3  -6 -14      438.26      379.87     72.92 o 
   3  -6 -13      869.07      250.79    491.84 o 
   3  -6 -12     1488.96     1422.72    143.91 o 
   3  -6 -11     1733.34     1619.24     75.05 o 
   3  -6 -10      741.93      644.39     46.77 o 
   3  -6  -9      663.30      686.63    113.89 o 
   3  -6  -8      739.21      790.40     52.76 o 
   3  -6  -7      452.90      403.47     34.94 o 
   3  -6  -6     2382.15     2162.96     69.52 o 
   3  -6  -5     2982.87     2677.76     82.29 o 
   3  -6  -4     1209.25     1150.80     46.15 o 
   3  -6  -3     3078.49     3029.98     75.56 o 
   3  -6  -2     6433.10     6343.09    139.05 o 
   3  -6  -1     1071.01     1014.01     53.55 o 
   3  -6   0      816.79      741.83    129.83 o 
   3  -6   1     4924.62     4702.53    611.98 o 
   3  -6   2     3919.89     3846.26    137.92 o 
   3  -6   3      892.13      272.43    413.81 o 
  -3   6  -4     3527.88     3249.01    112.43 o 
   3  -6   5     2825.86     2627.12    103.79 o 
   3  -6   6      339.57      320.01     39.47 o 
   3  -6   7      550.32      609.87     78.46 o 
   3  -6   8      903.24      989.13     86.82 o 
  -3   6  -9      637.92      518.05     97.45 o 
  -3   6 -10     1315.63     1142.21    298.05 o 
  -3   6 -11     1302.11     1174.55    181.93 o 
  -3   6 -12     1207.54     1126.00     87.97 o 
  -3   6 -13      318.65      247.65    126.96 o 
  -3   6 -14     5028.09     4751.06    208.14 o 
  -3   6 -15     2739.79     2602.75    161.40 o 
  -3   6 -16     2262.97     2404.76    156.24 o 
  -3   6 -17     2558.26     2913.35    176.45 o 
  -3   6 -18     2023.72     1953.61    150.22 o 
  -3   6 -19      114.66      145.49     83.86 o 
  -3   5  21     2308.91     2008.45    145.72 o 
  -3   5  20      627.45      592.78     89.41 o 
  -3   5  19      993.15      830.38     99.87 o 
  -3   5  18     2037.68     1826.08    133.29 o 
   3  -5 -17     1142.26     1148.97     86.48 o 
   3  -5 -16     2000.23     1918.51    290.63 o 
  -3   5  15     4688.53     4611.44    153.81 o 
  -3   5  14       26.02       23.02     34.19 o 
   3  -5 -13     2064.95     1594.71    506.67 o 
   3  -5 -12      956.39      993.41    144.17 o 
   3  -5 -11     1980.03     1991.76     79.88 o 
   3  -5 -10      914.98      919.24    164.81 o 
   3  -5  -9     2948.28     2998.89    375.37 o 
   3  -5  -8     1626.67     1723.65    189.79 o 
   3  -5  -7     2084.48     2089.32    185.99 o 
   3  -5  -6     1309.48     1311.80    102.96 o 
   3  -5  -5     6141.47     6078.45    696.89 o 
   3  -5  -4      282.27      298.06     30.68 o 
   3  -5  -3     3386.86     3255.79    333.38 o 
   3  -5  -2     7035.38     6554.67    680.91 o 
   3  -5  -1     4492.61     4784.17    333.55 o 
   3  -5   0     3348.64     3483.11    272.19 o 
   3  -5   1     8641.95     8922.74    763.44 o 
   3  -5   2     3691.81     3724.53    297.50 o 
   3  -5   3      229.13      212.81     42.55 o 
   3  -5   4     4555.53     1081.43   2143.99 o 
   3  -5   5     1817.83     2056.71    250.50 o 
   3  -5   6     1503.63     1424.20    246.57 o 
   3  -5   7     2091.91     2216.35    217.90 o 
   3  -5   8     2133.57     2061.01    414.70 o 
  -3   5  -9     1228.84     1285.68    151.19 o 
  -3   5 -10     1638.51     1553.12    100.60 o 
  -3   5 -11     1109.32     1061.39     80.96 o 
   3  -5  12     1529.56     1270.51    177.44 o 
   3  -5  13       33.29       34.51     43.18 o 
  -3   5 -14     3373.16     3069.85    904.03 o 
  -3   5 -15     2734.27     2663.32    160.13 o 
  -3   5 -16      896.63     1071.18    109.47 o 
  -3   5 -17     2644.95     2654.20    169.68 o 
  -3   5 -18     1040.22     1115.19    114.25 o 
  -3   5 -19      557.92      763.97    106.76 o 
  -3   4  21      396.43      286.54     76.10 o 
  -3   4  20     3833.60     3305.70    182.68 o 
  -3   4  19     3602.45     3594.11    184.58 o 
  -3   4  18      807.86      696.78     82.83 o 
   3  -4 -17     2138.12     2097.20    110.95 o 
   3  -4 -16      484.32      465.66     56.10 o 
   3  -4 -15     1931.58     2041.26    543.94 o 
   3  -4 -14     5717.56     5868.96    241.52 o 
  -3   4  13     2674.05     2638.36    100.97 o 
   3  -4 -12      308.65      310.35     47.74 o 
   3  -4 -11      228.49      234.18     31.46 o 
   3  -4 -10      488.13      545.81     55.00 o 
   3  -4  -9     4114.97     4169.41    137.10 o 
   3  -4  -8     5089.53     5216.91    631.54 o 
   3  -4  -7      480.63      444.36     67.11 o 
   3  -4  -6      353.41      377.73     38.91 o 
   3  -4  -5     2139.50     2269.14    118.99 o 
   3  -4  -4     2747.33     3021.44    352.59 o 
   3  -4  -3     7075.30     6974.07    520.75 o 
  -3   4   2     4017.47     4036.35    219.28 o 
   3  -4  -1     4612.42     4703.15    333.73 o 
  -3   4   0     3385.79     3444.40    418.30 o 
   3  -4   1     3075.41     3097.15    278.74 o 
   3  -4   2     6385.59     6369.78    213.03 o 
   3  -4   3     3684.88     4063.52    530.35 o 
  -3   4  -4     2916.30     3180.09    466.59 o 
   3  -4   5      450.21      504.74     42.53 o 
   3  -4   6      651.27      595.67     52.60 o 
   3  -4   7     3665.85     3689.93    712.20 o 
   3  -4   8     5719.65     5761.37    175.64 o 
  -3   4  -9      638.24      675.29     64.67 o 
  -3   4 -10      247.88      246.99     55.49 o 
  -3   4 -11      403.18      447.53     53.89 o 
  -3   4 -12     2080.31     2224.23    117.07 o 
   3  -4  13     5601.49     6315.45    267.36 o 
  -3   4 -14     2621.82     2917.74    178.90 o 
  -3   4 -15      588.81      571.08     66.97 o 
  -3   4 -16     1718.27     1921.62    141.25 o 
  -3   4 -17      853.43      971.05    108.52 o 
  -3   4 -18     2592.43     3187.85    187.71 o 
  -3   4 -19     4983.23     5262.68    250.57 o 
  -3   4 -20      499.87      422.48     88.24 o 
  -3   3  21      124.55       79.91    112.48 o 
  -3   3  20     1137.94      965.52    108.07 o 
  -3   3  19      812.33      735.29     95.84 o 
  -3   3  18      336.45      263.40     65.08 o 
   3  -3 -17     2397.61     2193.63    138.21 o 
   3  -3 -16     1358.44     1442.21    196.66 o 
  -3   3  15      104.32       54.28     40.45 o 
   3  -3 -14     3345.36     3293.31    113.21 o 
  -3   3  13     4593.19     4401.62    121.62 o 
  -3   3  12      117.69      125.51     33.85 o 
   3  -3 -11     1500.82     1529.90     69.16 o 
   3  -3 -10     2920.39     2889.32    159.44 o 
   3  -3  -9     1759.80     1831.36     98.62 o 
   3  -3  -8      779.04      729.68     44.63 o 
   3  -3  -7     8003.35     8335.24    208.53 o 
   3  -3  -6     5958.88     7303.10    190.08 o 
   3  -3  -5     1440.79     1514.15     85.76 o 
   3  -3  -4     5031.24     5543.57     93.30 o 
   3  -3  -3     3426.33     3568.57     88.00 o 
  -3   3   2       24.22       43.21      6.70 o 
   3  -3  -2      586.66      650.00    121.77 o 
  -3   3   1    12875.33    12251.25   1630.70 o 
  -3   3   0    17531.23    18766.36   2220.88 o 
  -3   3  -1      799.40      925.69    128.37 o 
  -3   3  -2     3566.24     3840.83    220.70 o 
  -3   3  -3     4484.43     5003.43    441.64 o 
   3  -3   4     1787.40     1882.79    235.22 o 
  -3   3  -5     4403.51      823.31   2109.47 o 
  -3   3  -6    10790.77    12138.64   1383.75 o 
  -3   3  -7      933.42      975.24     65.08 o 
  -3   3  -8     1359.94     1349.72    183.28 o 
   3  -3   9     2113.05     2204.53    125.79 o 
  -3   3 -10     2085.46     2214.20    233.35 o 
  -3   3 -11      156.71      186.55     38.99 o 
   3  -3  12     4863.00     5364.46    362.85 o 
   3  -3  13     3679.27     4033.70    247.94 o 
  -3   3 -14      117.78      178.93     52.91 o 
  -3   3 -15     1093.63     1142.23    166.82 o 
  -3   3 -16     3277.81     3436.03    188.74 o 
  -3   3 -17      444.43      486.45     89.71 o 
  -3   3 -18     1003.53     1029.33    120.24 o 
  -3   3 -19     1001.70     1036.33    121.42 o 
  -3   3 -20      122.11      118.58     82.34 o 
  -3   2  21      643.11      592.59     93.30 o 
   3  -2 -20      361.22      345.50     72.39 o 
   3  -2 -19     2242.27     2179.33    132.56 o 
  -3   2  18     2629.83     2325.29    191.58 o 
  -3   2  17     2403.43     2094.90    175.38 o 
  -3   2  16     2695.12     2721.17    153.73 o 
  -3   2  15     7186.11     7717.27    668.99 o 
  -3   2  14      882.66      916.67    122.58 o 
  -3   2  13     7040.49     6992.09    218.14 o 
   3  -2 -12     2417.84     2690.68    368.68 o 
   3  -2 -11     2312.77     2271.95    157.35 o 
   3  -2 -10     2415.05     2415.49    181.84 o 
   3  -2  -9     6522.59     6764.68    274.98 o 
   3  -2  -8     7834.81     8215.59    135.96 o 
   3  -2  -7    16739.00    17655.35   1420.95 o 
   3  -2  -6      449.64      428.89     60.77 o 
   3  -2  -5     5753.14     5761.92    173.13 o 
   3  -2  -4     5357.10     5441.62    760.72 o 
   3  -2  -3     2375.39     2351.89    174.74 o 
   3  -2  -2     6363.40     6417.81    642.88 o 
   3  -2  -1     7717.77     8069.29    629.83 o 
   3  -2   0     6238.41     6819.86    904.15 o 
   3  -2   1     6670.34     6733.41    798.13 o 
   3  -2   2     2182.32     2288.04    199.74 o 
   3  -2   3     5830.47     6495.07    472.13 o 
   3  -2   4     7773.79     7302.42   1048.07 o 
   3  -2   5      623.11      242.61    353.52 o 
   3  -2   6    12267.54    12444.85   2682.99 o 
   3  -2   7     9020.85    10646.74    193.79 o 
   3  -2   8     6631.59     7189.89    175.59 o 
  -3   2  -9     3286.21     3512.35    295.43 o 
  -3   2 -10     2759.67     2911.13    297.42 o 
  -3   2 -11     1744.02     1925.73    153.69 o 
  -3   2 -12     6907.93     7686.97    248.04 o 
   3  -2  13      893.66     1034.35    132.30 o 
  -3   2 -14     6964.39     7625.38    522.97 o 
  -3   2 -15     3213.74     3535.64    147.12 o 
  -3   2 -16     1860.18     1752.94    135.32 o 
  -3   2 -17     1957.31     2035.72    151.00 o 
  -3   2 -18     2842.72     2852.80    183.93 o 
  -3   2 -19      489.39      370.33     81.07 o 
  -3   2 -20      880.69      696.48    104.28 o 
  -3   1  22      646.30     2609.94    181.86 o 
   3  -1 -21     1925.34     1847.11    133.63 o 
   3  -1 -20      293.26      286.45     71.94 o 
   3  -1 -19     1466.44     1303.14    113.65 o 
   3  -1 -18     2028.18     2121.98    265.21 o 
   3  -1 -17      649.68      650.77     97.74 o 
   3  -1 -16     3686.52     3727.41    207.29 o 
   3  -1 -15     6327.01     6290.79    168.78 o 
  -3   1  14     2577.98     2717.56    313.76 o 
  -3   1  13     1348.77     1571.92     76.87 o 
   3  -1 -12     9579.97    10941.25    886.31 o 
   3  -1 -11     7912.62     8314.92    565.02 o 
   3  -1 -10     3308.59     3464.77    168.52 o 
   3  -1  -9    17335.06    18292.19   1398.27 o 
   3  -1  -8    10205.24    10980.01    849.46 o 
   3  -1  -7     5509.58     5523.66    113.31 o 
   3  -1  -6     3289.42     3138.61     46.24 o 
   3  -1  -6    12034.84    13164.91    256.08 o 
   3  -1  -5    16410.11    19654.48    288.55 o 
   3  -1  -4      506.09      547.16     52.59 o 
  -3   1   3     6302.39     6065.53     69.80 o 
   3  -1  -3     7064.73     8586.39    519.82 o 
  -3   1   2     1888.20     2061.52     36.70 o 
  -3   1   2    10193.47    10571.15    739.28 o 
  -3   1   1     6848.50     7345.41   1101.18 o 
   3  -1   0     5091.16     5383.67    949.45 o 
  -3   1  -1    12905.16    13591.87   1133.52 o 
   3  -1   2     5592.92     5769.01    859.77 o 
   3  -1   3      676.96      822.45    124.79 o 
   3  -1   4    11840.56    12366.51   1662.47 o 
  -3   1  -5    14524.94     9977.59   6359.81 o 
  -3   1  -6     6556.48     7319.98    318.09 o 
  -3   1  -7    13168.81    16125.20   1427.93 o 
   3  -1   8    13116.51    13658.51   1992.95 o 
  -3   1  -9     3479.43     3574.44    122.02 o 
  -3   1 -10     5707.69     6059.86    767.14 o 
  -3   1 -11    11693.70    13971.54    355.09 o 
   3  -1  12     1863.05     2200.71    213.75 o 
   3  -1  13     3508.29     4155.80    417.23 o 
  -3   1 -14     5020.75     5172.40    163.22 o 
  -3   1 -15     4514.26     5114.60    223.79 o 
  -3   1 -16      477.91      394.25     95.98 o 
  -3   1 -17     2587.54     2502.09    175.35 o 
  -3   1 -18     1091.47     1197.04    123.16 o 
  -3   1 -19      374.32      418.61     92.31 o 
  -3   1 -20     1606.93     2042.04    168.67 o 
  -3   0  22     2696.83     2509.30    169.73 o 
   3   0 -21     1112.49     1075.39    113.74 o 
   3   0 -20      395.01      395.30     71.89 o 
   3   0 -19     1362.09     1312.85    109.46 o 
   3   0 -18     2433.81     2410.88    139.30 o 
   3   0 -17      874.07      831.33     84.96 o 
  -3   0  16     1601.25     1587.18    106.44 o 
   3   0 -15     6802.63     7604.00    851.81 o 
   3   0 -14     9560.33     9574.69    202.44 o 
   3   0 -13     1229.87     1345.84    165.66 o 
   3   0 -12     3569.83     3585.88    137.62 o 
   3   0 -11     3767.09     4194.67    435.14 o 
  -3   0  10     1554.52     1728.23    240.77 o 
   3   0  -9    22803.89    27371.75   2093.88 o 
   3   0  -8    24205.94    25423.38    353.23 o 
   3   0  -7     2600.09     2627.79     60.24 o 
   3   0  -6     5246.10     4759.89     71.24 o 
   3   0  -5     9255.07     8918.50     86.14 o 
  -3   0   4        7.91       56.50      9.69 o 
   3   0  -4     2432.27     2577.65    334.98 o 
  -3   0   3     2242.46     2437.21     43.34 o 
  -3   0   3    12697.03    15576.36    477.35 o 
  -3   0   2    17405.68    18365.03    132.43 o 
  -3   0   2    17640.68    19075.01   1332.98 o 
  -3   0   1     2776.25     2944.27    235.53 o 
  -3   0   0     2766.81     2991.32    204.12 o 
   3   0   1    12845.83    13188.71   1641.53 o 
   3   0   2    16148.20    16883.51   1322.45 o 
   3   0   3     3376.35     3856.99    397.80 o 
  -3   0  -4    12039.99    13675.50   1487.84 o 
  -3   0  -5     3787.95     3323.08    428.04 o 
  -3   0  -6     1959.78     2024.34    204.68 o 
  -3   0  -7    20098.32    22188.72    225.84 o 
  -3   0  -8    31693.22    36954.38   2837.77 o 
  -3   0  -9     2124.60     2338.30    247.94 o 
  -3   0 -10     4774.54     5688.58    268.12 o 
  -3   0 -11     2633.57     2730.47    232.47 o 
  -3   0 -12     1243.50     1439.27    218.12 o 
   3   0  13     7271.38     7880.19    338.85 o 
  -3   0 -14     9367.88    11597.93    768.64 o 
  -3   0 -15     1538.70     1564.74    139.69 o 
  -3   0 -16      713.93      770.90    101.79 o 
  -3   0 -17     2117.59     2173.29    163.93 o 
  -3   0 -18     1871.58     1842.39    158.93 o 
  -3   0 -19      514.44      461.36    101.70 o 
  -3   0 -20     1183.97     1240.37    140.76 o 
   3   1 -21     3148.74     3317.41    176.07 o 
   3   1 -20     1538.13     1410.75    115.42 o 
   3   1 -19      799.35      770.21    172.06 o 
   3   1 -18     1811.76     1849.20    303.02 o 
   3   1 -17     4458.79     4572.59    227.54 o 
   3   1 -16     4752.15     4844.30    232.96 o 
  -3  -1  15     5742.69     5657.46    343.31 o 
   3   1 -14     2649.67     2723.28    225.31 o 
  -3  -1  13     6011.79     7091.49    821.87 o 
  -3  -1  12     5119.15     5279.70    152.77 o 
   3   1 -11     8977.43    10435.75    830.48 o 
   3   1 -10    18499.22    18741.44    926.42 o 
   3   1  -9     9899.39    10249.07    530.74 o 
   3   1  -8    10016.59    10370.54    664.23 o 
   3   1  -7    15224.40    14642.25    648.33 o 
  -3  -1   6     6024.77     5843.54     70.89 o 
   3   1  -6     8682.97     7920.76    107.60 o 
  -3  -1   5    11698.09    11145.94    746.27 o 
  -3  -1   4     9705.41     9592.09    535.50 o 
  -3  -1   3     5752.14     6073.62     85.98 o 
  -3  -1   3     8183.03     8699.81    838.71 o 
  -3  -1   2     6082.58     6366.52    850.90 o 
  -3  -1   1     4504.36     4379.05     82.55 o 
  -3  -1   1    14143.49    15912.99    849.38 o 
   3   1   0    16641.34    17751.08   1194.51 o 
  -3  -1  -1     8275.22     8144.95    434.63 o 
  -3  -1  -2     3379.74     3257.53     77.51 o 
   3   1   2     7516.99     8058.40    637.59 o 
  -3  -1  -3      955.20     1111.26     43.43 o 
   3   1   3     7441.70     7778.28    381.29 o 
  -3  -1  -4     3553.06     3635.70     69.64 o 
   3   1   4    10128.86    10576.34    276.74 o 
  -3  -1  -5     3695.78     3526.73     62.55 o 
   3   1   5     8029.11     2337.57   4001.54 o 
   3   1   6    20340.13    22000.82    524.32 o 
   3   1   7     8142.23     8555.29   1116.39 o 
   3   1   8     7162.88     6662.57    745.36 o 
  -3  -1  -9    14072.78    14004.19   1405.43 o 
   3   1  10    11233.77    13061.95    280.31 o 
  -3  -1 -11     4392.10     4477.39    161.09 o 
  -3  -1 -12     8341.98    10108.10    390.93 o 
  -3  -1 -13     2054.32     2393.67     90.80 o 
  -3  -1 -14     4132.05     4418.41    128.88 o 
  -3  -1 -15     4777.57     4770.59    219.79 o 
  -3  -1 -16     4808.47     5359.94    240.16 o 
  -3  -1 -17     1548.54     1559.32    146.70 o 
  -3  -1 -18      820.90      757.39    116.99 o 
  -3  -1 -19     1175.95     1343.72    143.67 o 
  -3  -1 -20     2683.43     2976.33    197.43 o 
   3   2 -21       66.07       66.06    112.14 o 
   3   2 -20     1770.00     1707.85    129.80 o 
   3   2 -19     1178.10     1152.70    105.46 o 
   3   2 -18     3647.12     3866.88    159.00 o 
   3   2 -17     9287.34     9334.26    232.99 o 
   3   2 -16     4845.40     4657.73    159.71 o 
   3   2 -15      206.53      186.97     56.70 o 
   3   2 -14     5694.27     6645.23   1096.86 o 
   3   2 -13    11650.90    12235.08    740.33 o 
   3   2 -12      247.03      212.60     38.08 o 
  -3  -2  11     7341.27     7374.49    552.97 o 
   3   2 -10    10698.80    12301.41   2285.29 o 
   3   2  -9     3648.83     3591.52     94.60 o 
   3   2  -8    11343.58    12231.21   1245.48 o 
  -3  -2   7    29026.92    29498.96   1541.51 o 
   3   2  -6     5123.13     4815.28     95.11 o 
  -3  -2   5     1435.91     1362.66     80.57 o 
  -3  -2   4      888.93      999.10     41.79 o 
   3   2  -4     9855.08     8673.23    117.05 o 
  -3  -2   3    13734.56    13681.81    149.60 o 
   3   2  -3    13743.94    13526.36    364.80 o 
  -3  -2   2        5.67       58.64     16.79 o 
  -3  -2   2     1733.29     1726.76     63.31 o 
  -3  -2   1    20505.04    20711.17    984.51 o 
  -3  -2   0       37.54      455.40     34.30 o 
  -3  -2   0    14766.44    16405.16   3150.23 o 
  -3  -2  -1     2406.04     2482.50    107.73 o 
  -3  -2  -2       13.03      225.53     23.54 o 
   3   2   2     9891.67    11203.62    612.48 o 
  -3  -2  -3    12465.91    12129.68    128.27 o 
   3   2   3    13105.27    13607.34    682.33 o 
  -3  -2  -4     1006.30     1028.09     33.02 o 
  -3  -2  -4     1518.50     1666.81     85.20 o 
   3   2   5     5935.85      177.11   1345.87 o 
  -3  -2  -6    21442.10    21437.63    305.44 o 
  -3  -2  -7    15378.88    17041.80    313.06 o 
  -3  -2  -8     2721.95     3335.73    139.53 o 
  -3  -2  -9    14871.49    15025.28   1570.77 o 
  -3  -2 -10     5767.09     6320.94    203.56 o 
  -3  -2 -11      335.21      330.37     69.47 o 
   3   2  12     8528.95     8610.79    237.70 o 
  -3  -2 -13     7796.65     8762.83    278.48 o 
  -3  -2 -14      194.97      220.34     28.50 o 
  -3  -2 -15     5996.09     6602.77    132.65 o 
  -3  -2 -16     6695.06     7372.82    263.58 o 
  -3  -2 -17     4715.41     4740.51    243.67 o 
  -3  -2 -18      898.33      950.91    122.04 o 
  -3  -2 -19     2445.55     2461.27    187.48 o 
  -3  -2 -20       47.56     -157.63    132.67 o 
   3   3 -21      417.26      376.95     96.98 o 
   3   3 -20     2826.96     3073.20    154.70 o 
   3   3 -19       98.97      144.79     65.63 o 
   3   3 -18     2887.75     3008.65    144.91 o 
   3   3 -17     6311.13     7011.12    205.40 o 
   3   3 -16     4116.47     4039.63    152.46 o 
   3   3 -15      902.88      954.09    209.91 o 
  -3  -3  14     5351.01     5629.45    171.39 o 
   3   3 -13     1757.44     1937.16    331.10 o 
   3   3 -12     1148.46     1403.55    164.15 o 
  -3  -3  11     5499.83     5591.72    191.48 o 
   3   3 -10     9841.15     9951.72    908.77 o 
  -3  -3   9     5977.31     5603.45    127.45 o 
   3   3  -8    10461.14    10654.06    551.38 o 
   3   3  -7     9270.02    10589.77    161.45 o 
  -3  -3   6    11361.45    10874.52    205.76 o 
  -3  -3   5     2329.64     2230.87    158.64 o 
   3   3  -4     5545.27     5461.18    196.75 o 
   3   3  -3     9981.16     9804.35    319.63 o 
  -3  -3   2      736.59      951.39     47.99 o 
  -3  -3   2     8755.84     9170.25    137.35 o 
  -3  -3   1    22093.35    23725.28   1949.91 o 
  -3  -3   0    27201.77    28278.38    273.17 o 
  -3  -3  -1    11679.20    12057.56    175.84 o 
  -3  -3  -2     9985.06    10347.44    131.30 o 
  -3  -3  -2    11998.52    12679.44   1108.49 o 
  -3  -3  -3      200.17      267.08     20.30 o 
   3   3   3     4085.08     4320.70    212.05 o 
  -3  -3  -4      274.57      294.56     16.53 o 
   3   3   4     1808.13     1591.36    642.22 o 
  -3  -3  -5    10031.06    10602.59    394.21 o 
  -3  -3  -6    12194.66    11954.50    259.18 o 
   3   3   7    10214.06    11076.05    369.81 o 
  -3  -3  -8     4463.92     5319.11    173.59 o 
  -3  -3  -9     7764.14     8304.84    833.07 o 
  -3  -3 -10     6104.35     6768.59    222.24 o 
  -3  -3 -11     1464.23     1716.29    124.23 o 
  -3  -3 -12     2234.22     2552.67    157.98 o 
  -3  -3 -13     4797.67     5324.25    219.18 o 
  -3  -3 -14     1144.33     1119.28    119.07 o 
  -3  -3 -15     2981.54     2830.21    165.60 o 
  -3  -3 -16     8716.46     9386.74    327.75 o 
  -3  -3 -17     2228.79     2369.22    176.42 o 
  -3  -3 -18       85.27        8.35    104.53 o 
  -3  -3 -19     2232.90     2146.45    175.62 o 
  -3  -3 -20      441.14      360.38    118.11 o 
   3   4 -21     2221.23     2382.61    147.66 o 
   3   4 -20     1939.30     2152.20    131.16 o 
   3   4 -19     2248.98     2307.70    135.55 o 
   3   4 -18     6525.39     6574.12    210.84 o 
   3   4 -17     2202.83     2294.20    124.32 o 
   3   4 -16     2047.91     2139.85    116.22 o 
  -3  -4  15     5667.98     5996.98    186.68 o 
  -3  -4  14     9296.94     9720.02    448.91 o 
  -3  -4  13     2810.34     2828.47    157.95 o 
   3   4 -12     2112.20     2151.64    117.95 o 
   3   4 -11     1824.35     1938.59    121.17 o 
   3   4 -10      362.70      351.91     47.30 o 
   3   4  -9     5817.18     6104.08    626.85 o 
   3   4  -8    12669.99    14548.97    208.94 o 
   3   4  -7     2768.13     2697.64     91.78 o 
   3   4  -6      485.84      432.71     39.35 o 
  -3  -4   5      106.71      172.29     25.37 o 
   3   4  -5     2989.61     2781.47     84.35 o 
  -3  -4   4      874.18      844.16     48.26 o 
   3   4  -4     1994.56     1848.02     69.98 o 
  -3  -4   3     4116.60     4096.43    102.64 o 
   3   4  -3    11196.48    10808.19    164.74 o 
  -3  -4   2    30849.52    31475.71    280.60 o 
   3   4  -2    30914.52    29436.39    284.27 o 
  -3  -4   1     3874.30     4087.10    103.63 o 
  -3  -4   1     8370.36     8338.66    444.48 o 
  -3  -4   0     6251.00     6707.07    136.74 o 
  -3  -4   0     9037.61     9131.35    436.61 o 
  -3  -4  -1    22279.01    24158.45   1132.92 o 
  -3  -4  -2     9843.37    10002.11    128.85 o 
  -3  -4  -2    12804.25    13022.99    299.35 o 
  -3  -4  -3     1557.70     1437.01     43.67 o 
  -3  -4  -3     2186.46     2085.81     93.78 o 
  -3  -4  -4     4008.19     3980.69     53.71 o 
  -3  -4  -4     4084.94     4470.96    216.69 o 
  -3  -4  -5      364.92      292.93     87.73 o 
  -3  -4  -6     2928.45     3575.03    309.12 o 
  -3  -4  -7     9726.39    10241.75    741.63 o 
   3   4   8     8058.24     8442.63    294.74 o 
  -3  -4  -9      301.33      251.77     58.52 o 
  -3  -4 -10     1861.12     2082.00    132.63 o 
  -3  -4 -11     2244.28     2394.57    146.02 o 
  -3  -4 -12     2024.04     2019.22    128.18 o 
  -3  -4 -13     7934.79     8363.17    266.04 o 
  -3  -4 -14     6793.57     7698.95    279.68 o 
  -3  -4 -15     1816.59     1822.74    146.57 o 
  -3  -4 -16     1609.38     1596.01    136.81 o 
  -3  -4 -17     5696.32     6343.29    271.58 o 
  -3  -4 -18     2442.65     2439.79    182.36 o 
  -3  -4 -19     1816.68     1839.75    167.67 o 
   3   5 -21     3267.32     3047.21    163.45 o 
   3   5 -20      383.39      425.49     83.65 o 
   3   5 -19     1490.92     1469.26    113.76 o 
   3   5 -18     1844.81     2178.94    127.28 o 
   3   5 -17      452.87      571.28     72.85 o 
  -3  -5  16     1875.95     1817.04    116.88 o 
   3   5 -15     2514.46     2505.19    130.07 o 
  -3  -5  14     1207.56     1239.50    149.53 o 
  -3  -5  13     2718.75     2836.28    125.73 o 
   3   5 -12     1919.19     1939.35    102.21 o 
   3   5 -11     1812.40     1843.69     97.94 o 
   3   5 -10      933.60      969.69     99.71 o 
   3   5  -9     9020.86     9109.50    393.50 o 
  -3  -5   8     3098.53     3645.60    116.86 o 
   3   5  -7     1789.27     1659.09    182.18 o 
  -3  -5   6     4311.17     4610.68    121.97 o 
  -3  -5   5     8776.68     8628.18    238.97 o 
  -3  -5   4       21.32       14.59     20.28 o 
   3   5  -4     1141.73     1067.43     58.07 o 
   3   5  -3     2130.76     2083.58     82.88 o 
  -3  -5   2    21441.18    21925.13    255.66 o 
  -3  -5   1    11307.97    11745.54    195.82 o 
   3   5  -1    11329.94    10694.76    188.63 o 
  -3  -5   0     8163.86     8243.25    708.02 o 
  -3  -5  -1    29431.44    30410.38   1916.15 o 
  -3  -5  -2     1538.73     1658.83     79.49 o 
  -3  -5  -3     1573.07     1630.24     91.32 o 
  -3  -5  -4      149.66      151.30     13.01 o 
  -3  -5  -4     6384.90     7168.57    649.98 o 
  -3  -5  -5     4321.15     4991.19    604.23 o 
  -3  -5  -6     1656.18     1955.52    197.47 o 
   3   5   7     4294.77     4479.30    414.48 o 
  -3  -5  -8     6488.47     7457.83    207.59 o 
  -3  -5  -9     1239.11     1292.37    108.54 o 
  -3  -5 -10     1303.65     1259.10     98.87 o 
  -3  -5 -11     2255.74     2225.00    143.98 o 
  -3  -5 -12     1968.20     2226.26    138.91 o 
  -3  -5 -13      875.52      871.55     93.42 o 
  -3  -5 -14     1814.97     1917.38    140.16 o 
  -3  -5 -15     1641.45     1869.38    152.79 o 
  -3  -5 -16      388.16      342.64    103.81 o 
  -3  -5 -17     2482.81     2384.63    192.90 o 
  -3  -5 -18     1250.78     1259.38    148.30 o 
  -3  -5 -19      443.97      242.90    125.75 o 
   3   6 -20      395.83      380.61     83.54 o 
   3   6 -19     1247.44     1287.82    111.67 o 
   3   6 -18     1728.43     1708.69    121.12 o 
  -3  -6  17     3921.77     4105.45    175.07 o 
  -3  -6  16     3646.24     3604.19    218.68 o 
  -3  -6  15      442.45      474.09     81.97 o 
  -3  -6  14     1522.89     1610.45    225.48 o 
   3   6 -13      524.64      591.96     71.59 o 
   3   6 -12     1174.39     1126.54     92.40 o 
   3   6 -11      629.74      646.92     85.05 o 
  -3  -6  10      832.46      864.11     65.62 o 
   3   6 -10     1111.47     1170.38     82.54 o 
   3   6  -9     1858.61     2210.27     96.25 o 
  -3  -6   8     1448.45     1659.21    129.01 o 
   3   6  -7      140.91      140.09     36.65 o 
  -3  -6   6     1006.08     1283.46     71.32 o 
   3   6  -6     3647.36     3312.86    108.15 o 
  -3  -6   5      741.55      612.93     50.86 o 
   3   6  -4      473.99      545.76     49.07 o 
  -3  -6   3      620.63      825.44     57.77 o 
   3   6  -3     3923.80     3593.21    110.49 o 
  -3  -6   2    11912.02    13389.12    212.14 o 
   3   6  -2    13647.33    13270.81    214.64 o 
   3   6  -1     3102.21     2842.29    101.60 o 
  -3  -6   1     3609.04     3757.05    115.68 o 
  -3  -6   0      704.66      933.16    111.43 o 
   3   6   0     2935.94     2616.00    106.60 o 
   3   6   1     2412.64     2953.29    110.03 o 
  -3  -6  -1    10980.41    11759.89    207.70 o 
  -3  -6  -2     5038.88     5488.09    153.11 o 
  -3  -6  -3      392.51      409.79     48.83 o 
  -3  -6  -4        4.82       24.94      7.22 o 
  -3  -6  -4      535.69      498.34     84.18 o 
  -3  -6  -5     4395.88     4403.99    152.71 o 
  -3  -6  -6      107.59       66.51     50.12 o 
  -3  -6  -7     1055.36     1178.08    122.26 o 
  -3  -6  -8     2540.53     2759.72    147.93 o 
  -3  -6  -9      986.66     1075.83     96.97 o 
  -3  -6 -10      661.38      583.85     82.29 o 
  -3  -6 -11      896.78      779.97     90.22 o 
  -3  -6 -12      382.94      327.63     74.67 o 
  -3  -6 -13     1868.65     1899.64    149.37 o 
  -3  -6 -14      381.47      305.19     85.30 o 
  -3  -6 -15     3656.93     4017.99    216.72 o 
  -3  -6 -16     2823.63     3073.28    185.43 o 
  -3  -6 -17     1497.39     1329.56    145.61 o 
  -3  -6 -18     1292.43     1198.11    152.36 o 
  -3  -6 -19      482.60      505.50    134.71 o 
   3   7 -20     1155.33     1089.58    108.14 o 
   3   7 -19      919.43      834.09     96.16 o 
  -3  -7  18      402.67      349.11     82.41 o 
  -3  -7  17     2835.67     2977.45    451.24 o 
  -3  -7  16     5508.45     5976.22    212.69 o 
   3   7 -15      233.01      306.29     69.19 o 
  -3  -7  14     3529.83     3632.34    156.29 o 
   3   7 -13     1146.40     1180.79     93.65 o 
  -3  -7  12      751.40      715.84    109.86 o 
   3   7 -11     3593.07     3681.65    137.69 o 
  -3  -7  10     2756.17     2744.53    468.81 o 
   3   7  -9      689.54      658.77    165.93 o 
  -3  -7   8     1293.96     1268.25     80.69 o 
   3   7  -7     5202.96     5202.26    149.12 o 
  -3  -7   6     5938.81     6094.81    157.87 o 
  -3  -7   5      206.26      206.52     54.53 o 
  -3  -7   4      421.85      375.68     79.46 o 
  -3  -7   3      776.04      872.89     60.55 o 
   3   7  -3     1475.91     1340.41     74.41 o 
  -3  -7   2      339.11      282.11     42.89 o 
   3   7  -1     1434.24     1642.31     84.28 o 
  -3  -7   0     1041.06     1050.14    119.38 o 
  -3  -7  -1      470.91      454.21     51.96 o 
  -3  -7  -2     1531.22     1619.76     89.10 o 
  -3  -7  -3      306.21      316.33     46.50 o 
  -3  -7  -4       52.70       40.73     11.69 o 
  -3  -7  -4      173.79      183.08     44.22 o 
  -3  -7  -5     1817.81     1638.46     37.83 o 
  -3  -7  -5     5148.93     5867.23    664.02 o 
  -3  -7  -6     5092.03     5561.02    311.84 o 
  -3  -7  -7     1587.13     1752.57    117.54 o 
  -3  -7  -8      521.80      589.83     74.85 o 
  -3  -7  -9     1984.75     1835.86    115.04 o 
  -3  -7 -10     2995.81     3272.65    164.07 o 
  -3  -7 -11      964.45      852.90    109.19 o 
  -3  -7 -12     1049.71     1141.23    116.06 o 
  -3  -7 -13     2872.16     3178.91    182.94 o 
  -3  -7 -14      190.84       85.10     77.17 o 
  -3  -7 -15     4375.24     4204.31    214.00 o 
  -3  -7 -16     3896.99     4054.93    237.22 o 
  -3  -7 -17      470.36      416.29    105.09 o 
  -3  -7 -18      793.37      685.81    124.23 o 
   3   8 -20      813.94      851.49    107.86 o 
  -3  -8  19      412.85      399.01    100.59 o 
  -3  -8  18      529.39      578.13     93.32 o 
   3   8 -17      834.77      876.43    101.92 o 
  -3  -8  16      654.80      646.51     86.07 o 
  -3  -8  15     1613.18     1601.13    138.85 o 
  -3  -8  14     3204.41     3478.72    247.73 o 
   3   8 -13     3860.00     3974.73    164.51 o 
   3   8 -12      885.60      916.77     79.82 o 
   3   8 -11      520.49      433.62     54.97 o 
   3   8 -10     1925.01     2484.48    116.63 o 
  -3  -8   9      147.62      128.27     51.52 o 
   3   8  -8     2246.93     2400.53    196.99 o 
   3   8  -7     3217.51     3333.93    192.97 o 
   3   8  -6      256.89      268.55     46.26 o 
  -3  -8   5     1310.99     1517.53     83.74 o 
   3   8  -5     2215.16     2083.99     96.69 o 
  -3  -8   4     1169.85     1099.98     95.85 o 
  -3  -8   3     1414.17     1393.20     82.83 o 
  -3  -8   2     1952.36     2034.03     95.21 o 
   3   8  -2     2007.71     1832.54     92.67 o 
  -3  -8   1      480.23      516.59     92.03 o 
   3   8   0      606.14      605.91    125.72 o 
  -3  -8  -1       76.94      130.26     31.45 o 
  -3  -8  -1     1481.19     1345.91     78.32 o 
  -3  -8  -2     1821.06     1965.01    220.25 o 
   3   8   2     1896.13     1849.92     99.07 o 
  -3  -8  -3     1043.31     1098.78     48.37 o 
  -3  -8  -3     1345.00     1346.18     88.21 o 
  -3  -8  -4     1257.10     1360.29     49.80 o 
  -3  -8  -4     2200.03     2479.31    403.00 o 
  -3  -8  -5      285.91      315.66     21.67 o 
  -3  -8  -5      322.77      412.75     59.88 o 
  -3  -8  -6      384.53      341.99     15.79 o 
  -3  -8  -6     2499.81     2554.57    128.33 o 
  -3  -8  -7     1386.12     1555.11    115.48 o 
  -3  -8  -8      201.31      208.27     54.94 o 
  -3  -8  -9     2674.56     2918.18    165.97 o 
  -3  -8 -10      692.81      838.90    103.78 o 
  -3  -8 -11     1162.68     1057.54    113.28 o 
  -3  -8 -12     2894.30     3031.62    171.81 o 
  -3  -8 -13     3910.75     4178.47    221.74 o 
  -3  -8 -14     2132.26     2067.76    173.11 o 
  -3  -8 -15      804.62      876.69    122.37 o 
  -3  -8 -16      654.96      657.75    120.52 o 
  -3  -8 -17      450.52      335.80    117.37 o 
  -3  -8 -18      406.45      318.41    120.94 o 
  -3  -9  19      322.66      303.48     72.34 o 
   3   9 -19      750.26      779.71    103.45 o 
   3   9 -18      489.10      378.89     84.46 o 
  -3  -9  17        7.91        5.80     60.56 o 
   3   9 -17        9.25       -4.59     80.91 o 
  -3  -9  16      635.38      674.38    166.92 o 
  -3  -9  15     1246.25     1180.14    130.51 o 
  -3  -9  14       69.62       65.76     46.99 o 
   3   9 -14     1039.32      834.30     84.46 o 
  -3  -9  13       77.68      141.24     45.58 o 
   3   9 -13      586.59      614.51     74.43 o 
   3   9 -12      480.17      525.06     65.99 o 
  -3  -9  11       52.64       21.70     50.62 o 
   3   9 -11      161.14      159.24     45.76 o 
   3   9 -10     3595.42     3763.99    146.00 o 
   3   9  -9     3664.33     3701.58    141.01 o 
   3   9  -8     2270.47     2177.42    233.50 o 
   3   9  -7      906.55     1037.22     80.32 o 
   3   9  -6     2190.51     2136.95    215.45 o 
  -3  -9   5     1154.83     1428.08     86.37 o 
   3   9  -5     2935.62     3011.85    123.31 o 
  -3  -9   4     3357.75     3607.56    132.27 o 
   3   9  -4     3511.87     3436.47    137.04 o 
   3   9  -3     1299.48     1286.71    192.78 o 
  -3  -9   2     1114.32     1085.40    106.22 o 
   3   9  -1       67.65       99.56     32.90 o 
  -3  -9   1      433.02      435.98     57.15 o 
  -3  -9   0      556.64      570.93     71.51 o 
   3   9   1     1335.24     1534.50    106.96 o 
  -3  -9  -2      151.53      251.00     53.07 o 
   3   9   2     1007.79     1040.17     84.13 o 
  -3  -9  -3      214.28      254.02     28.12 o 
  -3  -9  -3     2629.35     2806.90    128.50 o 
  -3  -9  -4     2475.89     2522.23    136.66 o 
  -3  -9  -5     3025.11     2991.99     72.78 o 
  -3  -9  -5     3035.68     2982.04    148.86 o 
  -3  -9  -6      195.89      185.40     16.42 o 
  -3  -9  -6      746.59      758.85     79.03 o 
  -3  -9  -7     3089.68     3388.06    172.01 o 
  -3  -9  -8     2653.26     2876.68    147.36 o 
  -3  -9  -9     2958.15     3070.15    160.69 o 
  -3  -9 -10      188.71      143.87     58.69 o 
  -3  -9 -11      667.18      633.80    105.13 o 
  -3  -9 -12      763.43      728.85    111.99 o 
  -3  -9 -13     1398.27     1436.69    140.39 o 
  -3  -9 -14     1104.16     1263.32    140.40 o 
  -3  -9 -15      815.78      785.46    122.11 o 
  -3  -9 -16        7.56       37.02    118.65 o 
  -3  -9 -17      650.86      392.63    127.25 o 
  -3  -9 -18      826.57      738.89    128.97 o 
  -3 -10  19     1214.07     1238.72    117.52 o 
   3  10 -19     2242.02     2422.04    159.51 o 
  -3 -10  18     1346.14     1287.63    111.38 o 
   3  10 -18     1920.84     2233.11    148.28 o 
  -3 -10  17      119.03      146.66     89.13 o 
  -3 -10  16      242.69      169.57     61.19 o 
   3  10 -16      263.71      204.77     68.86 o 
  -3 -10  15       41.30       29.75     50.58 o 
   3  10 -15     1342.60     1492.60    113.75 o 
  -3 -10  14     1015.54     1005.68     98.73 o 
   3  10 -13     1504.71     1530.41    109.56 o 
   3  10 -12     5532.19     5159.10    196.83 o 
   3  10 -11     3301.02     3922.08    158.95 o 
   3  10 -10      662.66      634.17     69.79 o 
   3  10  -9     2468.18     2903.27    129.91 o 
   3  10  -8     3101.44     3530.83    142.42 o 
   3  10  -7      739.70      707.94     68.94 o 
   3  10  -6     3573.21     3603.55    139.99 o 
   3  10  -5      766.21      784.83     69.50 o 
  -3 -10   4      365.48      398.12     62.64 o 
  -3 -10   3      990.87      977.63     78.53 o 
  -3 -10   2     1134.16     1175.46     82.81 o 
   3  10  -2     1619.83     1717.56    100.34 o 
  -3 -10   1      897.37      958.98     78.74 o 
  -3 -10   0       77.98      163.78     36.07 o 
   3  10   0      683.08      662.50     70.30 o 
   3  10   1     1490.99     1622.60    103.25 o 
  -3 -10  -2     1121.98     1138.60     60.98 o 
   3  10   2     1254.24     1307.51     96.58 o 
  -3 -10  -3       47.48       87.33     28.11 o 
   3  10   3      285.79      256.07     53.19 o 
  -3 -10  -4     1059.59     1043.72     64.89 o 
   3  10   4     1062.54      958.39     89.76 o 
  -3 -10  -5       41.24       61.14     18.02 o 
  -3 -10  -5     2589.95     2529.17    130.13 o 
  -3 -10  -6       11.60        8.26     14.67 o 
  -3 -10  -6      537.63      464.24     75.85 o 
  -3 -10  -7      232.85      250.82     20.55 o 
  -3 -10  -7     2343.11     2205.88    131.23 o 
  -3 -10  -8     3431.47     3690.28    191.10 o 
  -3 -10  -9      587.42      661.68     90.58 o 
  -3 -10 -10     4015.76     4087.56    207.00 o 
  -3 -10 -11     4025.49     4581.38    210.58 o 
  -3 -10 -12     1818.25     1992.13    162.79 o 
  -3 -10 -13      766.75      734.59    103.52 o 
  -3 -10 -14     1838.95     2190.51    184.37 o 
  -3 -10 -15      203.78      228.38     93.24 o 
  -3 -10 -16      124.75       89.18    126.30 o 
  -3 -10 -17     1767.23     1740.47    164.73 o 
  -3 -11  18      156.00      199.17     76.18 o 
   3  11 -18     1772.47     2065.79    146.82 o 
  -3 -11  17       71.97       46.07     73.68 o 
   3  11 -17      416.27      475.23     91.13 o 
  -3 -11  16       35.76       48.47     64.41 o 
   3  11 -16      398.38      645.64     87.34 o 
  -3 -11  15      883.43      782.01    108.25 o 
   3  11 -14      758.39      958.02     98.02 o 
   3  11 -13     1549.09     1631.39    116.11 o 
   3  11 -12     3225.35     3525.46    175.27 o 
   3  11 -11     4063.52     4208.82    172.56 o 
   3  11 -10     2202.25     2174.97    123.00 o 
   3  11  -9     1640.94     1719.64    109.83 o 
   3  11  -8     5913.36     5973.36    192.71 o 
   3  11  -7     2416.60     3001.60    135.59 o 
   3  11  -6     3093.74     3701.71    150.67 o 
   3  11  -5     5917.63     5638.50    183.35 o 
   3  11  -4     3422.52     3588.24    147.27 o 
   3  11  -3      538.25      438.52     67.91 o 
   3  11  -2     2567.87     2672.05    130.88 o 
   3  11  -1     1827.39     1796.36    110.76 o 
   3  11   0     2035.64     1914.57    114.49 o 
  -3 -11  -1     2590.95     2832.56    104.78 o 
   3  11   1     3097.53     2801.33    137.12 o 
  -3 -11  -2        0.66        4.94     27.94 o 
  -3 -11  -3      735.77      829.04     54.62 o 
  -3 -11  -3     2816.80     2788.66    142.96 o 
  -3 -11  -4     2284.59     2380.85     85.53 o 
  -3 -11  -4     5358.99     5312.71    523.50 o 
  -3 -11  -5     4110.58     4051.66    128.54 o 
  -3 -11  -6     3201.77     2858.75    107.17 o 
  -3 -11  -7     3099.69     3100.10     99.28 o 
  -3 -11  -8      111.16      120.17     18.89 o 
  -3 -11  -9     1601.96     1746.66    134.64 o 
  -3 -11 -10     4354.17     4409.28    218.46 o 
  -3 -11 -11     4483.16     5034.56    244.15 o 
  -3 -11 -12      142.28      306.18     83.29 o 
  -3 -11 -13      863.30     1093.25    135.38 o 
  -3 -11 -14      637.69      657.17    123.92 o 
  -3 -11 -15      529.88      443.03    129.15 o 
  -3 -11 -16      530.45      551.11    124.86 o 
  -3 -12  18     2739.88     2553.47    162.38 o 
  -3 -12  17     1523.58     1350.95    120.72 o 
   3  12 -17     1720.80     2199.38    155.50 o 
  -3 -12  16       60.21       -5.38     69.29 o 
   3  12 -16      348.98      379.05     88.77 o 
   3  12 -15      847.10      911.37    103.56 o 
   3  12 -14     3561.63     3631.98    186.77 o 
   3  12 -13     3031.44     3071.96    160.04 o 
   3  12 -12     1705.73     1667.40    120.09 o 
   3  12 -11     2287.56     2326.70    137.82 o 
   3  12 -10     3149.52     2946.99    158.22 o 
   3  12  -9       36.38       -3.66     60.40 o 
   3  12  -8     2891.98     3888.25    161.82 o 
   3  12  -7     3440.92     3662.19    156.82 o 
   3  12  -6     2156.49     2156.09    123.55 o 
   3  12  -5     5912.97     5391.40    185.47 o 
   3  12  -4     6898.33     7181.13    211.01 o 
   3  12  -3     1039.14     1162.46     96.94 o 
   3  12  -2     2502.43     2258.41    125.73 o 
   3  12  -1     6281.55     6540.04    209.94 o 
  -3 -12   0     1172.39     1166.66     74.87 o 
   3  12   0     5083.91     4709.81    184.32 o 
  -3 -12  -1      571.29      615.88     55.79 o 
   3  12   1     2075.63     1966.42    129.19 o 
  -3 -12  -2      122.97      163.97     32.61 o 
   3  12   2      806.77      836.75     95.28 o 
  -3 -12  -3     5511.17     5907.90    463.04 o 
  -3 -12  -3     7621.75     7655.65    245.81 o 
  -3 -12  -4     5493.00     5584.73    138.11 o 
  -3 -12  -4     6904.25     6878.73    237.34 o 
  -3 -12  -5     1367.18     1322.21     66.67 o 
  -3 -12  -5     2210.97     1994.06    137.16 o 
  -3 -12  -6       13.58       39.24     27.31 o 
  -3 -12  -6     2481.45     2761.59    152.11 o 
  -3 -12  -7     3845.86     3614.15     93.12 o 
  -3 -12  -7     3936.36     3996.59    200.94 o 
  -3 -12  -8       49.28       53.34     64.16 o 
  -3 -12  -9     4254.20     4148.93    219.74 o 
  -3 -12 -10     1493.33     1443.69    133.81 o 
  -3 -12 -11     1280.04     1428.81    137.33 o 
  -3 -12 -12     2966.55     2995.76    191.81 o 
  -3 -12 -13     4945.36     5268.55    274.41 o 
  -3 -12 -14      812.56      677.42    121.46 o 
  -3 -12 -15      444.79      323.62    124.21 o 
  -3 -13  17      389.02      310.58     83.92 o 
  -3 -13  16     1444.79     1354.17    124.67 o 
   3  13 -16     1450.60     1709.77    141.16 o 
   3  13 -15      701.86      703.68     95.08 o 
   3  13 -14     5203.68     5483.86    219.65 o 
   3  13 -13     1449.55     1829.93    127.76 o 
   3  13 -12      649.74      644.26     86.19 o 
   3  13 -11     2348.81     2419.47    138.57 o 
   3  13 -10     5889.62     5603.81    207.63 o 
   3  13  -9     1254.66     1135.14    102.18 o 
   3  13  -8     1873.96     1971.39    123.43 o 
   3  13  -7     1941.38     2509.17    135.86 o 
   3  13  -6     1791.80     1728.63    118.95 o 
   3  13  -5     2835.58     2350.86    141.26 o 
   3  13  -4    15910.26    17800.21    347.17 o 
   3  13  -3     9851.56     8956.66    261.57 o 
   3  13  -2      605.88      614.70     80.78 o 
  -3 -13   1      471.26      496.13     58.83 o 
   3  13  -1     3742.59     4288.52    182.36 o 
  -3 -13   0     4548.22     4956.95    155.75 o 
   3  13   0     4887.18     4693.88    184.34 o 
  -3 -13  -1       96.45       93.00     37.93 o 
   3  13   1      482.33      465.19     79.80 o 
  -3 -13  -2    13691.61    14601.26    252.69 o 
   3  13   2    13694.36    13012.10    322.35 o 
  -3 -13  -3       58.69      314.95    157.41 o 
   3  13   3    11471.84    10801.58    304.67 o 
  -3 -13  -4     3933.84     3851.95    288.99 o 
   3  13   4     3938.27     4383.37    201.86 o 
  -3 -13  -5      595.68      563.91     49.90 o 
  -3 -13  -5     1576.28     1722.55    132.90 o 
  -3 -13  -6     2594.87     2458.49     90.11 o 
  -3 -13  -6     2648.82     2581.46    164.97 o 
  -3 -13  -7     1359.42     1410.03    122.09 o 
  -3 -13  -8     1158.50     1169.05    115.99 o 
  -3 -13  -9      467.31      699.44    105.16 o 
  -3 -13 -10     3188.26     3072.41    205.57 o 
  -3 -13 -11      480.80      333.64    101.07 o 
  -3 -13 -12     2014.26     2183.07    187.22 o 
  -3 -13 -13     3749.63     3568.13    218.17 o 
  -3 -13 -14      952.54     1064.32    148.42 o 
   3  14 -15     2056.35     2111.73    147.40 o 
   3  14 -14     2407.33     2713.31    159.05 o 
   3  14 -13     2797.73     2878.15    161.38 o 
   3  14 -12     2286.50     2755.49    156.02 o 
   3  14 -11     2679.67     3043.96    166.71 o 
   3  14 -10     2696.29     3293.39    168.30 o 
   3  14  -9      884.83     1009.07     97.54 o 
   3  14  -8     1619.64     1430.97    112.70 o 
   3  14  -7     3085.35     3466.24    170.03 o 
   3  14  -6     5469.81     5916.61    213.68 o 
   3  14  -5     1859.51     1783.26    124.16 o 
   3  14  -4     6190.08     5692.97    220.03 o 
   3  14  -3     7750.83     7880.19    243.63 o 
   3  14  -2     4622.08     4730.11    191.88 o 
   3  14  -1    10065.60    11079.91    292.66 o 
   3  14   0     7359.04     6988.94    252.94 o 
  -3 -14  -1      251.96      316.09     49.11 o 
   3  14   1     3446.06     3448.17    183.35 o 
   3  14   2     2408.24     2594.69    128.77 o 
  -3 -14  -3     8183.35     8091.29    314.09 o 
   3  14   3     8402.12     8201.00    277.21 o 
  -3 -14  -4     1556.77     1548.17     99.82 o 
   3  14   4     2088.87     2187.82    152.02 o 
  -3 -14  -5     4748.93     4441.14    213.99 o 
   3  14   5     6226.37     7041.19    258.42 o 
  -3 -14  -6        0.20      103.94     60.39 o 
  -3 -14  -7     1783.17     1621.31    137.74 o 
  -3 -14  -8      932.15      870.43    112.44 o 
  -3 -14  -9     3182.32     3027.18    200.25 o 
  -3 -14 -10     2189.56     2221.30    169.23 o 
  -3 -14 -11     1646.29     1597.53    147.24 o 
  -3 -14 -12      950.54      916.81    121.77 o 
  -3 -14 -13     3337.62     3517.12    240.06 o 
   3  15 -14     1395.35     1443.86    134.41 o 
   3  15 -13     4664.51     4987.26    219.53 o 
   3  15 -12     3490.08     3741.88    203.94 o 
   3  15 -11     2365.21     2553.58    157.12 o 
   3  15 -10     2911.96     2568.32    157.56 o 
   3  15  -9     1330.95     1604.43    128.21 o 
   3  15  -8     3016.32     3989.03    185.83 o 
   3  15  -7      469.37      545.13     89.44 o 
   3  15  -6     3273.41     3175.86    159.36 o 
   3  15  -5     7048.32     7360.77    246.96 o 
   3  15  -4     7747.53     8093.01    255.76 o 
   3  15  -3     3270.81     3075.39    164.08 o 
   3  15  -2     4833.22     5560.92    221.46 o 
   3  15  -1     2328.81     2446.18    151.38 o 
   3  15   0     2287.51     2360.30    153.32 o 
   3  15   1     6719.69     6544.19    239.81 o 
   3  15   2     3285.47     2911.38    174.53 o 
  -3 -15  -3     2981.36     2850.92    173.17 o 
   3  15   3     7011.47     6473.66    254.48 o 
  -3 -15  -4     1795.50     1724.30    143.06 o 
   3  15   4     5936.17     6239.81    254.23 o 
   3  15   5     4313.15     4423.03    220.69 o 
  -3 -15  -6      615.29      505.82     81.31 o 
  -3 -15  -7     3281.61     2869.84    186.99 o 
  -3 -15  -8     1121.50     1061.00    122.27 o 
  -3 -15  -9      105.80      117.10     65.21 o 
  -3 -15 -10     1067.85     1039.19    136.88 o 
  -3 -15 -11     4846.05     5206.34    276.26 o 
  -3 -15 -12      384.10      549.42    103.25 o 
   3  16 -13     1597.18     1868.56    147.05 o 
   3  16 -12     6150.54     6649.79    257.53 o 
   3  16 -11     1742.86     2522.01    166.40 o 
   3  16 -10      100.56      316.10     83.77 o 
   3  16  -9      963.64     1084.35    118.46 o 
   3  16  -8     2443.45     2481.07    155.14 o 
   3  16  -7      145.96      144.32     66.73 o 
   3  16  -6     8481.07     8892.58    280.30 o 
   3  16  -5     5223.07     5748.47    226.84 o 
   3  16  -4      804.73      905.50    110.96 o 
   3  16  -3     2944.63     2915.53    166.24 o 
   3  16  -2     4895.50     5407.06    223.99 o 
   3  16  -1      984.30     1158.94    114.37 o 
   3  16   0     1253.15     1282.01    121.31 o 
   3  16   1     3627.73     3812.09    203.01 o 
   3  16   2     2817.57     2604.65    172.98 o 
  -3 -16  -3      207.68      343.01     83.63 o 
   3  16   3      679.04      482.49     98.25 o 
  -3 -16  -4     7231.53     7069.60    582.63 o 
  -3 -16  -5      179.43      315.88     72.43 o 
   3  16   5     6186.65     5885.83    265.21 o 
  -3 -16  -6       28.97       79.41     73.82 o 
  -3 -16  -7      507.82      356.24     81.04 o 
  -3 -16  -8     1322.80      980.71    125.30 o 
  -3 -16  -9       86.92       -1.07    103.78 o 
  -3 -16 -10     2372.45     2281.40    186.29 o 
  -3 -16 -11     4471.28     4405.22    248.98 o 
   3  17 -11     1101.87     1476.73    137.22 o 
   3  17 -10     2576.46     3034.81    183.53 o 
   3  17  -9     3045.90     3314.78    185.89 o 
   3  17  -8      641.27     1106.38    122.83 o 
   3  17  -7     1232.76     1330.58    124.93 o 
   3  17  -6     3889.72     3707.03    190.39 o 
   3  17  -5     3664.87     3599.24    189.43 o 
   3  17  -4     4132.31     4257.97    204.65 o 
   3  17  -3     5758.93     6684.49    256.55 o 
   3  17  -2     1138.12     1254.31    119.34 o 
   3  17  -1     1121.28     1030.23    116.17 o 
   3  17   0     1481.46     1681.78    141.50 o 
   3  17   1     1264.25     1282.20    132.84 o 
   3  17   2     6665.51     7278.48    280.95 o 
  -3 -17  -3       24.66      140.44     71.63 o 
   3  17   3     2984.08     3277.66    203.14 o 
  -3 -17  -4      303.46      525.35     91.22 o 
   3  17   4     2782.44     2664.17    188.87 o 
   3  17   5     3681.10     3459.35    406.93 o 
  -3 -17  -6     1393.30     1359.30    133.95 o 
  -3 -17  -7      841.22      842.59    112.94 o 
  -3 -17  -8     2570.19     2808.64    191.14 o 
  -3 -17  -9       91.47      -21.23     95.81 o 
   3  18  -9     2297.82     2534.53    178.85 o 
   3  18  -8      322.22      297.33    102.58 o 
   3  18  -7     3256.73     3697.54    199.31 o 
   3  18  -6      824.69      705.68     99.95 o 
   3  18  -5     2864.93     3314.51    196.26 o 
   3  18  -4      434.69      721.00    108.91 o 
   3  18  -3     2288.10     2210.36    166.98 o 
   3  18  -2       45.80      141.89     93.07 o 
   3  18  -1     2559.04     2559.78    172.47 o 
   3  18   0       62.58      -21.93     96.21 o 
   3  18   1     1714.31     1750.32    158.53 o 
   3  18   2      402.53      985.81    127.59 o 
  -3 -18  -3     3077.86     2820.02    184.40 o 
   3  18   3     3546.21     3524.18    209.72 o 
  -3 -18  -4       23.75       20.21     76.37 o 
   3  18   4      604.63      545.95    121.16 o 
  -3 -18  -5     1459.63     1414.44    141.47 o 
  -3 -18  -6      244.12      183.67    106.21 o 
  -3 -18  -7      161.28       91.94     99.57 o 
   3  19  -7      582.04      841.97    121.70 o 
   3  19  -6      649.00      474.05    122.31 o 
   3  19  -5      428.68      405.06    112.54 o 
   3  19  -4     1431.43     1641.56    142.31 o 
   3  19  -3      991.72      884.36    110.69 o 
   3  19  -2      126.92      212.90    108.13 o 
   3  19  -1      172.40      150.11    106.12 o 
   3  19   0      145.47      176.48    101.26 o 
   3  19   1     1036.06     1075.13    122.90 o 
   3  19   2     1237.33     1345.98    141.35 o 
  -3 -19  -3      392.69      414.21    110.61 o 
  -3 -19  -4       76.77      130.18     92.64 o 
  -4  20   2      429.36      379.82     94.36 o 
  -4  20   1     2621.81     2517.46    147.51 o 
  -4  20   0     3478.61     3236.90    167.99 o 
  -4  20  -1      343.44      189.63    111.16 o 
  -4  19   5      861.54      912.44    129.06 o 
  -4  19   4     1082.16     1093.87    143.77 o 
  -4  19   3     1479.02     1424.63    127.98 o 
  -4  19   2     2275.16     2492.28    482.50 o 
  -4  19   1       69.22       19.22     99.76 o 
  -4  19   0       65.54      106.28     83.30 o 
  -4  19  -1     1658.56     1338.46    139.83 o 
  -4  19  -2     1789.86     1534.20    119.08 o 
  -4  19  -3     1285.00     1218.93    110.70 o 
  -4  19  -4     1117.41     1061.55    107.06 o 
  -4  19  -5       28.11      -23.71    101.19 o 
  -4  19  -6     1437.91     1303.52    117.38 o 
  -4  18   9     3488.47     3790.75    215.71 o 
  -4  18   8     1091.06      971.76    130.08 o 
  -4  18   7      485.05      586.95    118.85 o 
  -4  18   6     2576.80     2760.02    192.88 o 
  -4  18   5     3172.55     3146.33    765.80 o 
  -4  18   4      669.59      654.91     97.14 o 
  -4  18   3     1606.85     1438.01    217.83 o 
  -4  18   2     1599.26     1846.53    137.49 o 
  -4  18   1     1277.72     1386.39    119.70 o 
  -4  18   0     1061.84     1087.74     93.34 o 
  -4  18  -1     2209.22     1848.58    142.57 o 
  -4  18  -2     1156.71     1322.73    103.83 o 
  -4  18  -3      731.54      637.65     85.80 o 
  -4  18  -4     2425.14     2473.49    146.11 o 
  -4  18  -5     3426.92     3080.04    185.95 o 
  -4  18  -6      513.24      521.02     89.70 o 
  -4  18  -7     1510.03     1485.74    132.72 o 
  -4  18  -8     2564.84     2441.71    180.20 o 
  -4  17  11      961.61      922.88    137.81 o 
  -4  17  10     2966.20     2942.94    202.60 o 
  -4  17   9     4264.13     4299.55    237.16 o 
  -4  17   8     4550.85     5280.32    249.23 o 
  -4  17   7     2167.20     2218.86    171.80 o 
  -4  17   6     1396.94     1281.19    112.58 o 
  -4  17   5     1214.73     1071.92    183.08 o 
  -4  17   4     1320.93     1474.31    121.68 o 
  -4  17   3     1284.79     1412.42    119.05 o 
  -4  17   2     1519.64     1479.27    356.02 o 
  -4  17   1      660.94      648.09     97.33 o 
  -4  17   0      477.44      475.42    135.30 o 
  -4  17  -1     1239.73     1245.20    101.07 o 
  -4  17  -2     1652.31     1814.86    117.78 o 
  -4  17  -3     1327.13     1363.47    106.36 o 
  -4  17  -4     1663.06     1578.50    127.54 o 
  -4  17  -5     1184.78     1375.89    113.50 o 
  -4  17  -6     1855.59     2041.10    141.56 o 
  -4  17  -7     4137.05     3931.93    188.55 o 
  -4  17  -8     5004.87     4764.06    212.43 o 
  -4  17  -9     3619.80     3450.78    186.97 o 
  -4  17 -10     1167.67     1131.11    120.99 o 
  -4  16  12     2093.70     2207.25    175.84 o 
  -4  16  11     3333.56     3463.73    216.52 o 
  -4  16  10     5702.59     5862.03    250.45 o 
  -4  16   9      263.31      184.35     87.78 o 
  -4  16   8      972.79      902.10    115.36 o 
  -4  16   7        3.79      462.20     54.73 o 
  -4  16   7     3791.73     3760.07    217.39 o 
  -4  16   6     2780.34     2628.32    654.51 o 
  -4  16   5     1733.35     1608.94    123.53 o 
  -4  16   4     3714.07     3848.44    209.14 o 
  -4  16   3      103.02      207.11     67.08 o 
  -4  16   2      143.35       75.90     68.49 o 
  -4  16   1     5038.00     5003.68    199.39 o 
  -4  16   0     7002.26     7307.03   1072.80 o 
  -4  16  -1      198.98      203.30     69.00 o 
  -4  16  -2       76.36       98.91     56.20 o 
  -4  16  -3     2699.70     2604.69    143.28 o 
  -4  16  -4     2103.30     2441.43    135.41 o 
  -4  16  -5     2021.95     2147.90    129.38 o 
  -4  16  -6     5269.21     5178.75    219.88 o 
  -4  16  -7      712.68      826.44     91.65 o 
  -4  16  -8      193.45      271.02     74.87 o 
  -4  16  -9     4134.37     4569.63    208.03 o 
  -4  16 -10     3776.49     3973.34    197.68 o 
  -4  16 -11     2027.04     1870.04    148.15 o 
  -4  15  14     2910.63     2865.87    199.45 o 
  -4  15  13     3602.66     3659.23    204.65 o 
  -4  15  12      685.90      672.85    115.59 o 
  -4  15  11     1798.51     1716.68    134.64 o 
  -4  15  10     2854.87     2801.29    191.43 o 
  -4  15   9     2322.21     2340.32    169.63 o 
  -4  15   8     2800.22     3191.97    194.74 o 
  -4  15   7     4228.84     4566.23    211.43 o 
  -4  15   6      526.45      468.69     74.62 o 
  -4  15   5      542.68      507.37     81.73 o 
  -4  15   4     7513.22     7543.26    237.18 o 
  -4  15   3     6261.65     6648.11    630.94 o 
  -4  15   2     1093.51      973.37     92.19 o 
  -4  15   1     1226.03     1244.12    101.42 o 
  -4  15   0      887.59      802.45     86.31 o 
  -4  15  -1      969.50      873.69     96.21 o 
  -4  15  -2     4977.54     5036.82    425.57 o 
  -4  15  -3     9993.40    10231.57    253.95 o 
  -4  15  -4      445.79      433.03     68.05 o 
  -4  15  -5      460.39      621.70     83.57 o 
  -4  15  -6     3226.96     3554.82    165.40 o 
  -4  15  -7     2989.82     3065.12    158.12 o 
  -4  15  -8     2598.34     2702.69    156.04 o 
  -4  15  -9     3946.63     3782.42    180.98 o 
  -4  15 -10     1304.11     1246.45    121.59 o 
  -4  15 -11      927.31      754.22    115.82 o 
  -4  15 -12     2789.91     2754.85    175.51 o 
  -4  14  15     1819.48     1787.09    161.97 o 
  -4  14  14     2386.33     2161.77    167.37 o 
  -4  14  13      318.11      409.88    100.85 o 
  -4  14  12     1359.94     1421.00    141.47 o 
  -4  14  11     2179.43     2166.65    156.57 o 
   4 -14 -10     1276.76     1223.94    126.63 o 
  -4  14   9     2115.95     2196.54    150.75 o 
  -4  14   8      570.02      733.34     93.68 o 
  -4  14   7      371.81      320.25     88.07 o 
  -4  14   6     2202.05     2132.52    126.53 o 
  -4  14   5     3038.90     3044.24    146.35 o 
  -4  14   4     4575.11     4616.45    165.33 o 
  -4  14   3     1868.11     1974.80    198.04 o 
  -4  14   2     2882.20     2771.12    217.98 o 
  -4  14   1     8113.21     7599.63    449.03 o 
  -4  14   0    10628.55    10281.32    279.15 o 
  -4  14  -1     2350.53     2053.67    134.18 o 
  -4  14  -1     3207.57     3208.73    135.28 o 
  -4  14  -2     2444.20     2556.28    137.73 o 
  -4  14  -3     3294.51     3477.89    145.56 o 
  -4  14  -4     3068.16     3293.65    148.79 o 
  -4  14  -5     2452.28     2365.73    130.04 o 
  -4  14  -6      513.49      478.70     74.68 o 
  -4  14  -7      606.08      696.87     84.41 o 
  -4  14  -8     1540.25     1630.74    122.29 o 
  -4  14  -9     1080.76     1023.31    105.16 o 
  -4  14 -10     2133.01     2314.55    149.18 o 
  -4  14 -11     1851.47     1863.68    135.79 o 
  -4  14 -12      402.26      298.45     85.61 o 
  -4  14 -13     1731.13     1692.56    144.54 o 
  -4  13  16     1797.47     1491.34    140.59 o 
  -4  13  15     1310.90     1157.89    131.05 o 
  -4  13  14      550.62      408.31    103.53 o 
  -4  13  13     2104.78     2006.35    162.60 o 
  -4  13  12     3886.90     3953.20    203.17 o 
  -4  13  11      375.22      431.98     89.88 o 
   4 -13 -10      462.71      402.14     68.04 o 
  -4  13   9     1619.22     1459.56    131.55 o 
  -4  13   8     1832.90     2019.58    141.81 o 
  -4  13   7      230.50      248.63     69.98 o 
  -4  13   6     1492.40     1566.95    100.82 o 
  -4  13   5     2760.35     2660.99    133.82 o 
  -4  13   4     4544.20     4535.56    163.14 o 
  -4  13   3     2650.74     2675.49    127.84 o 
  -4  13   2     6346.34     6610.65    229.91 o 
  -4  13   2     6727.52     6430.26    170.68 o 
  -4  13   1      559.16      460.48     67.54 o 
  -4  13   0      562.49      579.25     76.15 o 
  -4  13   0      673.68      598.74     61.25 o 
  -4  13  -1      529.97      802.45     84.99 o 
  -4  13  -1     5094.59     5273.79    161.54 o 
  -4  13  -2     3077.51     2943.57    141.73 o 
  -4  13  -3     3876.69     4018.01    170.75 o 
  -4  13  -4     3815.98     3980.50    154.19 o 
  -4  13  -5     1082.06     1211.08     93.57 o 
  -4  13  -6      293.45      347.10     64.30 o 
  -4  13  -7     1319.36     1503.81    107.69 o 
  -4  13  -8     2128.13     2068.40    127.89 o 
  -4  13  -9      576.80      597.02     84.39 o 
  -4  13 -10      291.15      355.44     79.95 o 
  -4  13 -11     3171.95     3112.08    168.29 o 
  -4  13 -12     2482.69     2410.43    155.32 o 
  -4  13 -13      691.38      886.50    116.14 o 
  -4  13 -14     1264.16     1150.33    128.58 o 
  -4  12  16     1238.61     1055.65    130.70 o 
  -4  12  15     3244.87     3535.02    205.51 o 
  -4  12  14      581.66      570.68     95.00 o 
  -4  12  13     2658.43     2605.92    165.82 o 
  -4  12  12     3377.67     3434.93    201.86 o 
   4 -12 -11     2931.31     2893.15    121.18 o 
  -4  12  11     2970.95     2992.28    172.62 o 
   4 -12 -10      309.59      277.98     71.02 o 
   4 -12  -9     2297.04     2288.84    201.95 o 
  -4  12   8      206.28      137.22     65.77 o 
   4 -12  -7     1130.40      124.93    681.05 o 
  -4  12   6     2490.64     1238.07   1473.25 o 
  -4  12   5     8070.81      912.18   3001.93 o 
  -4  12   4      492.64      264.10    251.30 o 
  -4  12   3      664.47      594.98     72.39 o 
  -4  12   3      693.48      485.16    248.24 o 
  -4  12   2        0.15      359.11    134.04 o 
  -4  12   2     7065.01     6528.76    156.39 o 
  -4  12   1     3814.68     3748.75    289.75 o 
   4 -12  -1     3900.18     3875.11    161.06 o 
  -4  12   0      118.87      166.91     37.43 o 
  -4  12  -1     9822.59     9764.32    234.96 o 
  -4  12  -2       40.33       27.30     29.51 o 
  -4  12  -2      518.25      569.90     92.64 o 
  -4  12  -3      618.49      574.70    144.65 o 
  -4  12  -4      278.51      328.86     59.05 o 
  -4  12  -4     5939.39     6220.94    184.44 o 
  -4  12  -5     3461.55     3520.03    144.29 o 
  -4  12  -6      903.43      851.63     84.51 o 
  -4  12  -7      205.98      207.48     58.79 o 
  -4  12  -8     1718.25     1699.80    114.51 o 
  -4  12  -9      352.38      440.35     72.00 o 
  -4  12 -10     2163.47     1949.75    134.23 o 
  -4  12 -11     4579.59     4577.23    201.36 o 
  -4  12 -12     1968.11     2012.04    142.99 o 
  -4  12 -13      619.38      765.60     97.02 o 
  -4  12 -14     2439.74     2437.01    163.11 o 
  -4  12 -15     1517.46     1516.03    139.40 o 
  -4  11  17     1020.51      912.48    111.19 o 
  -4  11  16      914.05      764.73    128.12 o 
  -4  11  15      574.85      389.35     91.59 o 
  -4  11  14      870.00      791.42    113.69 o 
  -4  11  13     1970.65     1767.61    146.37 o 
  -4  11  12     4587.86     4753.97    211.42 o 
   4 -11 -11     1690.97     1722.57    101.74 o 
   4 -11 -10       70.61       38.66     50.29 o 
   4 -11  -9      118.68      140.45     34.26 o 
  -4  11   9     3765.02     3701.15    191.96 o 
   4 -11  -8     1863.16     1793.39     92.43 o 
  -4  11   7      110.09      243.87     56.43 o 
   4 -11  -7     1898.49     1540.23     70.73 o 
  -4  11   6     4826.94     4462.98    250.35 o 
   4 -11  -6     4831.12     4314.75    121.93 o 
  -4  11   5        0.29      130.86     44.73 o 
  -4  11   5     3162.61     2899.90     99.89 o 
  -4  11   4     1745.02     1727.94     89.02 o 
   4 -11  -4     2704.13     2682.97     99.67 o 
  -4  11   3     1505.79     1618.70     87.14 o 
   4 -11  -3     2970.90     2851.25    104.54 o 
  -4  11   2     2621.64     2552.87    130.73 o 
  -4  11   1        4.25       17.06     30.76 o 
  -4  11   0      375.38      397.70     53.03 o 
   4 -11   1      182.97      191.19     42.61 o 
  -4  11  -2     2036.98     2033.84    106.19 o 
  -4  11  -3     1333.48     1293.23     86.99 o 
  -4  11  -4     4396.66     4435.64    175.82 o 
  -4  11  -4     4396.87     4297.94    148.70 o 
  -4  11  -5        5.81       63.31     31.30 o 
  -4  11  -6     2565.65     2710.41    130.85 o 
  -4  11  -7       81.84       90.23     39.21 o 
  -4  11  -8     5154.97     5649.63    195.97 o 
  -4  11  -9       52.06       96.30     58.36 o 
  -4  11 -10     2342.30     2499.36    145.42 o 
  -4  11 -11     3434.04     3008.26    162.90 o 
  -4  11 -12     2067.03     1905.93    138.42 o 
  -4  11 -13     1093.98     1239.01    120.06 o 
  -4  11 -14      589.46      603.62     95.15 o 
  -4  11 -15      762.18      809.38    111.59 o 
  -4  10  18       14.41     -131.28    123.41 o 
  -4  10  17      905.66      891.33    130.13 o 
  -4  10  16      377.42      295.38    104.90 o 
  -4  10  15     1132.01     1025.12    122.32 o 
  -4  10  14     2524.37     2491.50    167.33 o 
  -4  10  13     1201.14     1159.17    121.24 o 
   4 -10 -12      553.86      560.38     66.48 o 
   4 -10 -11      639.10      653.06     53.98 o 
  -4  10  11     1831.04     1697.30    134.85 o 
   4 -10 -10     3476.69     3319.44    110.84 o 
  -4  10  10     3987.15     3943.63    183.38 o 
   4 -10  -9     5747.44     5780.11    144.63 o 
   4 -10  -9     5753.54     5658.64    146.58 o 
  -4  10   8      173.50      140.47     44.39 o 
   4 -10  -8      177.82      138.84     36.50 o 
  -4  10   7     2176.10     1967.29    123.68 o 
   4 -10  -7     2532.80     2129.37     76.32 o 
  -4  10   6      396.81      488.70     64.67 o 
   4 -10  -6     1752.11     1608.55     70.87 o 
  -4  10   5     1035.89      982.78     86.87 o 
   4 -10  -5     2994.72     2756.79     90.27 o 
  -4  10   4     4000.63      515.48   1634.63 o 
   4 -10  -4     4116.24     4016.63    110.22 o 
  -4  10   3      798.64      821.15     59.12 o 
  -4  10   2      337.70      462.10     46.58 o 
  -4  10   1      196.15      194.52     34.32 o 
  -4  10   0      450.45      497.23     50.41 o 
  -4  10  -1      417.64      438.42     53.57 o 
  -4  10  -2     1174.35     1147.38    131.06 o 
   4 -10   3      160.73      157.96     42.36 o 
  -4  10  -4     2723.42     2725.51    126.50 o 
  -4  10  -5     1884.32     1825.16    103.91 o 
  -4  10  -6      495.93      450.37     53.66 o 
  -4  10  -7        6.00       22.40     32.75 o 
  -4  10  -8        8.47       66.39     93.09 o 
  -4  10  -9     3210.34     3328.63    156.78 o 
  -4  10 -10     2116.86     2240.76    134.28 o 
  -4  10 -11      705.28      738.71     95.58 o 
  -4  10 -12     1393.98     1291.33    117.39 o 
  -4  10 -13     2412.96     2315.83    152.52 o 
  -4  10 -14     1076.61      914.04    110.59 o 
  -4  10 -15      284.01      259.21     97.38 o 
  -4  10 -16     1217.71     1159.57    139.28 o 
  -4   9  18       29.34       40.28    119.71 o 
  -4   9  17      520.07      423.55    106.64 o 
  -4   9  16     1117.88     1022.32    124.99 o 
  -4   9  15      116.03       44.23     85.80 o 
  -4   9  14     1044.29      910.24    114.82 o 
  -4   9  13     6966.77     7143.10    250.86 o 
   4  -9 -12      435.16      435.67     57.57 o 
   4  -9 -11      491.66      523.51     42.93 o 
  -4   9  11      495.53      453.91     84.48 o 
   4  -9 -10      202.87      256.15     33.48 o 
   4  -9 -10     3970.78     3991.92    125.92 o 
   4  -9  -9     2070.86     1893.17     77.09 o 
   4  -9  -9     2550.22     2425.19     93.39 o 
   4  -9  -8        8.50       63.81     40.41 o 
   4  -9  -8     1725.74     1554.93     59.93 o 
  -4   9   7     6408.61     6593.81    215.27 o 
   4  -9  -7     6848.79     6820.82    117.08 o 
  -4   9   6       45.27       91.59     38.43 o 
   4  -9  -6       56.18       41.00     27.36 o 
  -4   9   5     1828.65     1728.59    194.97 o 
   4  -9  -5     1851.35     1831.69     66.77 o 
  -4   9   4        0.38       48.86     35.17 o 
  -4   9   3     1882.12     1895.41     84.09 o 
  -4   9   2       24.68       14.77     22.79 o 
  -4   9   1     1157.62     1111.35     66.96 o 
  -4   9   0        4.25       14.32     22.39 o 
  -4   9  -1       93.18       78.63     26.21 o 
   4  -9   2       11.58       38.10     27.95 o 
   4  -9   3     5187.88     4955.70    161.31 o 
   4  -9   4       31.55       38.83     33.13 o 
  -4   9  -5       15.16       28.59     28.92 o 
   4  -9   6      611.99      653.58     58.87 o 
   4  -9   7     2387.54     2206.58    155.92 o 
  -4   9  -8      666.47      634.78     56.51 o 
  -4   9  -9     5238.63     5290.27    378.61 o 
  -4   9 -10        5.39       -7.15     42.91 o 
  -4   9 -11      599.68      709.90     82.12 o 
  -4   9 -12     5264.77     5289.72    212.19 o 
  -4   9 -13     1449.93     1643.29    132.71 o 
  -4   9 -14       91.45      157.11     83.39 o 
  -4   9 -15     1441.91     1435.32    135.89 o 
  -4   9 -16      540.14      593.13    102.99 o 
  -4   8  19      534.52      529.77    129.95 o 
  -4   8  18      848.35      821.66    124.87 o 
  -4   8  17      734.42      797.25    117.61 o 
  -4   8  16     1408.87     1398.62    139.16 o 
  -4   8  15      348.22      158.07     84.61 o 
  -4   8  14      779.26      735.36     99.66 o 
  -4   8  13     1392.87     1236.52    119.87 o 
   4  -8 -12     5684.02     5626.38    142.56 o 
   4  -8 -11     5217.90     5028.21    106.69 o 
  -4   8  11     6988.49     7020.99    240.90 o 
   4  -8 -10     6693.52     6451.64    116.04 o 
  -4   8  10     7374.22     7064.42    233.43 o 
   4  -8  -9       58.34       67.25     20.78 o 
  -4   8   8      146.12      151.03     25.40 o 
   4  -8  -7      219.48      241.64     51.45 o 
  -4   8   6     3451.90     3547.70    117.05 o 
   4  -8  -6     6507.92     6616.58    101.13 o 
  -4   8   5     4558.33     4619.66    112.65 o 
   4  -8  -4     1932.48     1809.36     73.56 o 
  -4   8   3       26.02       51.91     20.34 o 
   4  -8  -2       22.46       24.61     20.23 o 
  -4   8   1      255.17      252.94     81.76 o 
   4  -8   0     3950.45      578.93   1599.55 o 
  -4   8  -1       23.20       56.98     24.20 o 
   4  -8   2      594.32      572.58     62.52 o 
   4  -8   3        3.48       33.20     43.78 o 
   4  -8   4     1212.02     1245.46     92.77 o 
   4  -8   4     4490.62     4995.34    173.27 o 
   4  -8   5     4248.87     4589.21    169.82 o 
   4  -8   6     4257.25     3873.49    415.15 o 
   4  -8   6     4415.11     4371.85    166.26 o 
  -4   8  -7     2882.14     2837.75    230.68 o 
  -4   8  -8      917.95      968.73     65.08 o 
  -4   8  -9      946.40      876.04     59.65 o 
  -4   8 -10     2461.71     2484.12    134.10 o 
  -4   8 -11     5732.58     5476.84    205.14 o 
  -4   8 -12     1368.95     1424.18    114.14 o 
  -4   8 -13      847.11      812.13    101.18 o 
  -4   8 -14      326.34      331.03     67.60 o 
  -4   8 -15        3.89      -22.37     62.07 o 
  -4   8 -16      119.45      122.69     68.07 o 
  -4   8 -17     1159.89     1075.46    138.25 o 
  -4   7  19      285.65      250.73     75.37 o 
  -4   7  18     1165.26     1127.12    115.94 o 
  -4   7  17     1125.74      959.23    118.56 o 
  -4   7  16      205.05      214.73     85.67 o 
  -4   7  15      503.44      417.34     73.33 o 
  -4   7  14     2794.87     2534.50    148.97 o 
  -4   7  13       24.30       96.93     51.51 o 
   4  -7 -13     1757.40     1757.10     56.11 o 
   4  -7 -12     3253.41     2961.82     77.90 o 
   4  -7 -12     3410.16     3191.00     99.49 o 
   4  -7 -11      215.50      240.60     23.65 o 
  -4   7  11     4005.08     3891.55    189.53 o 
   4  -7 -10      642.15      565.31     37.50 o 
   4  -7  -9     1190.89     1097.58     47.28 o 
   4  -7  -8     3498.49     3305.25     98.74 o 
  -4   7   7        9.27        4.25     30.54 o 
   4  -7  -7       11.04       30.60     21.38 o 
   4  -7  -6     4506.46     4369.70    172.85 o 
  -4   7   5     1445.12     1430.68    117.51 o 
  -4   7   4      100.68       64.32     21.45 o 
   4  -7  -3        0.26       29.17     21.29 o 
  -4   7   2     3309.66     3414.41    111.56 o 
  -4   7   1     1705.91     1719.66     98.44 o 
   4  -7   0       90.21      108.02     28.63 o 
  -4   7  -1       27.12       66.92     53.02 o 
  -4   7  -2     3381.02     3397.34    122.19 o 
   4  -7   3     1033.71     1007.60    116.12 o 
   4  -7   4     4747.71     4809.15    152.44 o 
   4  -7   5     2559.44     2601.97    121.95 o 
   4  -7   6        2.46        5.41     25.37 o 
   4  -7   6        9.13       32.96     55.09 o 
  -4   7  -7     1040.38     1092.69     67.96 o 
   4  -7   7     3556.68     3554.26    144.27 o 
  -4   7  -8     4109.72     4227.71    157.53 o 
  -4   7  -9       56.19       81.63     35.84 o 
   4  -7   9      518.05      548.41     79.86 o 
  -4   7 -10     5268.76     5420.04    372.94 o 
   4  -7  10     5423.76     5449.33    182.80 o 
  -4   7 -11      217.93      267.67     58.25 o 
  -4   7 -12     2409.58     2113.87    137.47 o 
  -4   7 -13        5.24       64.35     52.91 o 
  -4   7 -14     2090.20     1994.47    142.55 o 
  -4   7 -15      282.37      239.12     65.43 o 
  -4   7 -16     1200.09     1044.48    112.40 o 
  -4   7 -17       11.35       -7.16     76.44 o 
  -4   6  20      571.11      469.30     97.42 o 
  -4   6  19      189.10      155.62     70.22 o 
  -4   6  18      136.58      154.98     67.09 o 
  -4   6  17     2328.87     2260.54    152.42 o 
  -4   6  16       68.95       46.62     56.95 o 
  -4   6  15     4249.60     3910.87    187.54 o 
  -4   6  14      300.96      358.74     65.40 o 
   4  -6 -13      363.62      309.79     32.25 o 
   4  -6 -12       73.47       74.20     25.23 o 
   4  -6 -11     1864.72     1739.68     66.39 o 
   4  -6 -10     4038.49     3916.78     88.03 o 
  -4   6   9     1654.53     1711.31    111.88 o 
   4  -6  -8     2113.29     1754.05    109.76 o 
  -4   6   7      771.80      712.80     69.31 o 
  -4   6   6       72.62      170.75     43.48 o 
   4  -6  -5    11426.63    11200.67    395.81 o 
   4  -6  -4     7201.96     6782.54    181.26 o 
  -4   6   3     2138.76     2089.31     75.33 o 
  -4   6   2        0.04       63.06     33.01 o 
  -4   6   1     3983.10     3871.97    116.25 o 
   4  -6   0      453.96      491.58     56.37 o 
   4  -6   1     6869.40     6485.22    756.90 o 
   4  -6   2     1425.93      542.19    653.26 o 
  -4   6  -3       19.20      150.93     44.29 o 
  -4   6  -4     5148.65     5055.12    146.81 o 
   4  -6   5     4348.22     4255.26    193.33 o 
  -4   6  -6     2115.20     2101.11    100.80 o 
   4  -6   6     2670.32     2613.34    115.67 o 
   4  -6   7     2805.27     2833.97    117.49 o 
  -4   6  -8       57.71       41.12     42.19 o 
   4  -6   8     1247.74     1300.34     91.86 o 
  -4   6  -9        4.18       69.27     38.24 o 
   4  -6   9     2908.88     2756.20    131.68 o 
  -4   6 -10     2272.72     2261.09    121.09 o 
  -4   6 -11     1404.24     1448.91    101.77 o 
  -4   6 -12     2611.77     2669.89    158.08 o 
   4  -6  12     2873.30     2914.86    137.71 o 
  -4   6 -13     2192.44     2102.09    145.30 o 
  -4   6 -14      207.53      254.63     64.54 o 
  -4   6 -15     1006.38     1069.57    116.92 o 
  -4   6 -16      675.62      611.13     89.27 o 
  -4   6 -17     2464.41     2594.24    181.60 o 
  -4   5  20     1470.44     1355.81    132.36 o 
  -4   5  19     2246.35     1935.11    151.72 o 
  -4   5  18     2250.90     2113.87    151.23 o 
  -4   5  17     2248.93     2226.18    152.85 o 
  -4   5  16      634.21      609.94     85.54 o 
  -4   5  15      176.44      151.73     62.18 o 
  -4   5  14     4110.44     4214.89    191.70 o 
   4  -5 -13     8553.99     7858.66    260.29 o 
   4  -5 -12      128.62       97.86     24.37 o 
   4  -5 -11      915.85      831.64     45.37 o 
   4  -5 -10        2.81       19.14     12.19 o 
  -4   5   9     1708.81     1629.43    106.89 o 
  -4   5   8     1460.63     1473.71     99.81 o 
  -4   5   7     7756.75     7254.93    209.39 o 
   4  -5  -6      916.65      972.72     81.25 o 
   4  -5  -5      236.16      244.46     32.99 o 
   4  -5  -4     1565.45     1762.68     82.99 o 
  -4   5   3     9359.47     9019.69    405.89 o 
  -4   5   2     1169.72     1024.40     69.97 o 
   4  -5  -1     4300.67     3967.58    164.92 o 
  -4   5   0      438.64      475.29     51.89 o 
   4  -5   1      651.09      723.86     55.93 o 
   4  -5   2      400.28      291.36    216.96 o 
   4  -5   3    15199.35    14830.87    242.69 o 
  -4   5  -4     2994.26     2909.54    111.48 o 
   4  -5   5     2447.76     2389.59    104.53 o 
  -4   5  -6     1425.27     1522.84     90.71 o 
  -4   5  -7     5173.92     4891.41    176.43 o 
   4  -5   7     6402.99     6355.72    171.09 o 
  -4   5  -8      119.72      166.24     40.07 o 
  -4   5  -9     7619.66     7372.07    232.10 o 
   4  -5   9     8278.39     8660.61    203.64 o 
  -4   5 -10      367.75      373.53     68.63 o 
   4  -5  10      460.25      394.62     62.01 o 
  -4   5 -11       27.20       77.62     53.95 o 
   4  -5  11     6179.69     5771.47    182.28 o 
  -4   5 -12       14.39      184.06     56.86 o 
   4  -5  12     2970.84     2974.33    137.07 o 
  -4   5 -13     6313.69     6752.24    255.18 o 
  -4   5 -14     2028.76     2060.46    151.45 o 
  -4   5 -15     3126.20     2860.08    180.46 o 
  -4   5 -16       18.11      126.60     63.68 o 
  -4   5 -17      172.79      183.42     80.95 o 
  -4   5 -18       70.35       75.53     88.91 o 
  -4   4  20     1776.80     1717.24    144.82 o 
  -4   4  19      409.41      414.25     78.72 o 
  -4   4  18       98.11      127.72     59.99 o 
  -4   4  17       16.92      146.58     61.15 o 
   4  -4 -16     6046.78     5497.05    390.66 o 
   4  -4 -15      148.52      152.90     55.09 o 
   4  -4 -14     3778.85     3518.42    223.60 o 
   4  -4 -13      325.23      263.46     49.50 o 
   4  -4 -12      103.76      100.73     34.14 o 
   4  -4 -11      804.99      681.50     74.08 o 
   4  -4 -10     6700.63     6345.23    170.00 o 
  -4   4   9      773.08      627.66     70.41 o 
  -4   4   8     2066.57     2159.67    119.76 o 
   4  -4  -7      118.62      165.44     77.72 o 
   4  -4  -6     9001.13     8701.91    220.46 o 
   4  -4  -5     2188.35     2129.62    117.14 o 
   4  -4  -4    12636.32    12097.84    534.41 o 
  -4   4   3       55.39       83.44     26.77 o 
   4  -4  -2        3.11       44.94     45.30 o 
   4  -4  -1     1185.43     1353.10    103.15 o 
  -4   4   0    15376.12    14836.66    343.50 o 
   4  -4   1     3399.35     3424.52    148.64 o 
   4  -4   2    10091.36     9745.69    198.40 o 
   4  -4   3       39.83       82.10     57.29 o 
   4  -4   4     1008.80     1065.39     69.98 o 
   4  -4   5     5214.41     5357.51    235.43 o 
  -4   4  -6     9206.20     8894.35    411.69 o 
   4  -4   7      345.13      329.52     51.18 o 
  -4   4  -8      261.25      292.83     54.44 o 
   4  -4   8     5080.71     4592.90    142.00 o 
  -4   4  -9      384.07      471.02     65.17 o 
   4  -4   9      963.07     1029.17     74.27 o 
  -4   4 -10     4439.98     3955.98    179.26 o 
   4  -4  10     4514.61     4605.54    143.85 o 
  -4   4 -11     2545.14     2564.08    149.48 o 
   4  -4  11     2779.06     2808.47    116.62 o 
  -4   4 -12     3774.44     3805.09    185.34 o 
   4  -4  12     6492.40     6199.01    174.20 o 
  -4   4 -13       73.27       99.71     59.83 o 
  -4   4 -14     1613.34     1447.43    130.40 o 
  -4   4 -15        1.02      179.77     65.80 o 
  -4   4 -16    10091.63    10004.83    336.43 o 
  -4   4 -17      513.20      425.51     97.10 o 
  -4   4 -18      615.44      602.01    108.76 o 
  -4   3  21       17.40       66.91     92.09 o 
  -4   3  20      224.21      234.32     78.82 o 
  -4   3  19     2045.16     1799.17    141.76 o 
  -4   3  18     3973.14     3620.25    193.60 o 
   4  -3 -17     2767.95     2554.80    127.06 o 
   4  -3 -16     1459.52     1427.75    102.45 o 
   4  -3 -15       12.35       20.72     36.35 o 
   4  -3 -14      830.32      905.82     67.71 o 
  -4   3  13     2150.24     2270.55     94.80 o 
   4  -3 -12     7346.57     7042.50    376.04 o 
   4  -3 -11     2590.39     2591.44    139.41 o 
   4  -3 -10      111.54      109.10     14.34 o 
  -4   3   9     1441.90     1565.83    102.27 o 
  -4   3   8     1775.51     1631.59    104.50 o 
   4  -3  -7     5755.87     5399.66    178.51 o 
   4  -3  -6     7799.57     7767.44    208.18 o 
   4  -3  -5       53.11      141.97     65.04 o 
   4  -3  -4     2914.09     2821.61    178.91 o 
   4  -3  -3     5458.97     5001.92    150.57 o 
  -4   3   2    21251.88    20331.81    406.14 o 
   4  -3  -1     8361.44     8183.53    216.66 o 
  -4   3   0     6976.73     6795.31    157.25 o 
  -4   3  -1     1074.72     1036.97     66.24 o 
   4  -3   2     8166.14     8153.87    223.08 o 
   4  -3   3     6975.70      524.76   2018.61 o 
  -4   3  -4    11854.87    11828.35    399.37 o 
  -4   3  -5     4258.12     4231.48    129.58 o 
  -4   3  -6       21.02       73.10     30.04 o 
   4  -3   6     1298.06     1303.98     73.89 o 
  -4   3  -7     2888.38     2720.91    137.17 o 
   4  -3   7     3925.47     4019.92    121.45 o 
  -4   3  -8     2936.53     2701.47    138.47 o 
   4  -3   8     3016.75     3167.12    109.28 o 
  -4   3  -9     2814.25     2717.04    141.78 o 
   4  -3   9     4677.40     4842.26    135.51 o 
  -4   3 -10     2984.84     2812.58    152.60 o 
   4  -3  10     8268.89     8105.20    179.64 o 
  -4   3 -11     1221.24     1176.74    105.27 o 
   4  -3  11     2767.81     2943.56    113.80 o 
  -4   3 -12     4465.08     4250.42    196.84 o 
   4  -3  12     5062.29     5027.06    144.90 o 
  -4   3 -13     2381.07     2225.09    150.80 o 
  -4   3 -14     2120.42     2073.89    148.47 o 
  -4   3 -15     1032.82     1018.26    119.35 o 
  -4   3 -16      194.35      154.97     73.96 o 
  -4   3 -17      797.84      807.60    112.84 o 
  -4   3 -18     1914.25     1863.79    161.97 o 
  -4   2  21     4463.92     4405.67    231.90 o 
  -4   2  20      177.04      187.54     77.81 o 
  -4   2  19     2561.44     2450.33    166.60 o 
  -4   2  18      291.30      333.41     74.02 o 
  -4   2  17      683.52      721.98     91.58 o 
   4  -2 -17     3644.47     3672.24    130.14 o 
   4  -2 -16      724.31      710.13     69.83 o 
   4  -2 -15     6572.66     6906.87    248.66 o 
   4  -2 -14      130.30      114.17     34.29 o 
   4  -2 -13     2598.53     2569.00    183.53 o 
   4  -2 -12      217.15      189.09     34.62 o 
   4  -2 -11     2506.76     2219.65    255.25 o 
   4  -2 -10       15.04       21.96     13.10 o 
   4  -2  -9    10269.79     9625.88    128.62 o 
   4  -2  -8     1262.37     1447.37     97.14 o 
   4  -2  -7     2271.97     2404.50    119.03 o 
   4  -2  -6      386.55      443.51     57.23 o 
   4  -2  -5    16977.82    16754.61    394.77 o 
   4  -2  -4       12.46       35.19     29.26 o 
  -4   2   3     8320.97     8176.76    223.09 o 
  -4   2   2     4620.59     4976.77    246.62 o 
  -4   2   1    18657.39    18494.13    404.53 o 
  -4   2   0     7496.90     7435.27    204.13 o 
   4  -2   1    29384.80    28082.04    601.98 o 
   4  -2   2     7282.63     6924.20    296.28 o 
   4  -2   3      306.05      167.65    188.03 o 
  -4   2  -4        7.82      178.65     46.90 o 
  -4   2  -5     8997.40     8524.98    181.61 o 
   4  -2   5    10631.52    10338.49    178.83 o 
  -4   2  -6     1081.57     1081.87     72.43 o 
   4  -2   6     1989.53     2114.65     83.30 o 
  -4   2  -7     9832.73     9215.92    319.09 o 
   4  -2   7    17219.32    17001.92    227.55 o 
  -4   2  -8      679.46      693.46     73.96 o 
   4  -2   8      690.29      816.83     55.46 o 
  -4   2  -9     1730.17     1711.70    118.03 o 
   4  -2   9     3533.17     3307.47    104.48 o 
  -4   2 -10        5.17       39.40     47.21 o 
   4  -2  10      161.36      215.01     41.95 o 
  -4   2 -11     5572.08     5460.96    216.78 o 
   4  -2  11     7441.08     7452.32    157.85 o 
  -4   2 -12       24.04       58.51     57.40 o 
   4  -2  12      117.76       52.91     47.67 o 
  -4   2 -13     1169.50     1134.76    114.85 o 
  -4   2 -14        0.78      162.16     65.17 o 
  -4   2 -15     4608.31     4540.98    227.95 o 
  -4   2 -16      437.79      529.37    106.21 o 
  -4   2 -17     4710.54     4823.26    245.37 o 
  -4   2 -18     1179.92      914.67    122.78 o 
  -4   1  21       88.81       42.92     87.99 o 
  -4   1  20       46.91      148.16     77.01 o 
  -4   1  19      862.65      931.75    106.75 o 
  -4   1  18     1831.09     1766.24    138.90 o 
  -4   1  17     1649.57     1595.01    128.66 o 
   4  -1 -17     1965.99     1806.60     97.93 o 
  -4   1  16     4157.21     3668.78    184.82 o 
   4  -1 -16     7006.06     7196.47    171.28 o 
   4  -1 -15      225.81      249.23     44.07 o 
   4  -1 -14     3177.11     3017.67    302.31 o 
   4  -1 -13     1958.51     1926.76     89.21 o 
   4  -1 -12     5505.47     5375.62    153.14 o 
   4  -1 -11      103.73       94.31     23.92 o 
   4  -1 -10     2049.65     1870.17     68.50 o 
   4  -1  -9      410.89      484.61     31.44 o 
   4  -1  -8    11186.72    10056.67    227.34 o 
  -4   1   7      695.86      644.79     65.26 o 
  -4   1   6     9252.64     9158.41    218.28 o 
  -4   1   5      570.34      540.15     59.13 o 
  -4   1   4       11.86       29.08     11.91 o 
  -4   1   3     6406.52     5894.14    142.89 o 
  -4   1   2    10349.06     9652.79    237.26 o 
  -4   1   1     8264.88     8179.45    209.21 o 
  -4   1   0     4279.09     4369.30    121.94 o 
   4  -1   1     5351.88     5497.80    160.48 o 
  -4   1  -2     5954.86     5789.89    171.75 o 
   4  -1   3      275.42      168.32    111.40 o 
   4  -1   4     8878.78     8492.63    214.25 o 
  -4   1  -5     1285.86     1299.62     68.58 o 
   4  -1   5     1786.36     1816.04     72.65 o 
  -4   1  -6      184.72      197.38     33.23 o 
   4  -1   6     8230.81     7459.44    141.90 o 
  -4   1  -7        5.87      154.35     49.03 o 
   4  -1   7      301.40      668.31     48.10 o 
  -4   1  -8    11279.61    10459.15    272.66 o 
   4  -1   8    12753.83    12806.00    178.63 o 
  -4   1  -9       92.50       49.17     45.04 o 
   4  -1   9      167.11      221.23     30.11 o 
  -4   1 -10       84.05      133.54     51.20 o 
   4  -1  10     4043.88     3756.49    101.88 o 
  -4   1 -11       63.25       95.70     43.09 o 
   4  -1  11     1471.91     1531.04     68.38 o 
  -4   1 -12     1072.54     1177.34    111.04 o 
   4  -1  12     3357.69     3273.08     96.90 o 
  -4   1 -13     1402.84     1485.38    125.86 o 
  -4   1 -14     6950.93     7311.19    272.50 o 
  -4   1 -15     1626.40     1534.38    144.10 o 
  -4   1 -16     1458.63     1434.73    144.90 o 
  -4   1 -17      645.59      765.11    123.60 o 
  -4   1 -18     2183.95     2230.76    190.21 o 
  -4   0  21       30.66       16.95     83.28 o 
  -4   0  20     2329.26     2334.48    163.81 o 
  -4   0  19     1196.83     1031.96    114.72 o 
  -4   0  18       32.65       71.45     61.47 o 
   4   0 -18     1972.08     1951.66    109.34 o 
  -4   0  17      364.76      427.99     70.32 o 
   4   0 -17     1430.39     1511.49     91.55 o 
  -4   0  16     3961.62     3316.49    174.43 o 
   4   0 -16     3972.80     4225.80    137.20 o 
  -4   0  15     2450.77     2171.29    138.18 o 
   4   0 -15     2692.29     2733.50    106.36 o 
   4   0 -14     4569.73     4625.03    148.93 o 
  -4   0  13      214.01      198.45     55.67 o 
   4   0 -13     1108.75     1121.62     57.87 o 
   4   0 -12     1100.17     1144.22    137.72 o 
   4   0 -11      309.12      332.50     38.21 o 
   4   0 -10    10604.81    10518.76    514.89 o 
   4   0  -9     7164.46     6832.36    265.97 o 
   4   0  -8      235.42      148.62     23.70 o 
  -4   0   7       38.69       79.41     15.05 o 
   4   0  -6     4152.85     3841.11    123.08 o 
  -4   0   5     2484.12     2402.20    109.58 o 
  -4   0   4     4076.07     4120.00     90.95 o 
  -4   0   3     4946.10     5121.91    104.34 o 
  -4   0   2       38.45       50.95     20.02 o 
  -4   0   1     1103.13     1110.83     58.41 o 
  -4   0   0       51.62       32.06     21.92 o 
   4   0   1     1760.94     1718.16     76.98 o 
   4   0   2    13627.61    13198.17    330.57 o 
   4   0   3     4951.59      619.00   1826.69 o 
   4   0   4      174.97      242.95     32.29 o 
  -4   0  -5     4063.16     4022.04    114.10 o 
   4   0   5     4090.99     4094.56     96.46 o 
  -4   0  -6     5291.16     4959.78    130.35 o 
   4   0   6     5460.49     5379.42    107.06 o 
  -4   0  -7     1911.74     1834.45     93.56 o 
   4   0   7     7064.80     6782.86    117.86 o 
  -4   0  -8     2779.41     3025.91    106.53 o 
   4   0   8    10406.97    10574.71    144.43 o 
  -4   0  -9     1756.99     1741.53     76.51 o 
   4   0   9     1979.33     2182.00     67.08 o 
  -4   0 -10     4093.98     4239.20    166.36 o 
  -4   0 -11     1397.91     1506.70     70.41 o 
  -4   0 -12     4686.60     4827.08    123.03 o 
  -4   0 -13     2098.51     2162.07    152.02 o 
  -4   0 -14     2864.96     2897.30    172.68 o 
  -4   0 -15     1743.94     1669.96    158.69 o 
  -4   0 -16     2719.94     2637.00    195.58 o 
  -4   0 -17     1381.59     1450.21    146.63 o 
  -4   0 -18     1966.18     1929.21    171.11 o 
  -4  -1  20      560.02      535.53     99.94 o 
  -4  -1  19       55.32       69.39     69.77 o 
  -4  -1  18      114.89       76.95     59.54 o 
   4   1 -18      402.72      334.49     64.18 o 
  -4  -1  17     4827.61     4167.50    199.32 o 
   4   1 -17     6704.95     7198.69    186.08 o 
  -4  -1  16      161.78      217.70     56.90 o 
   4   1 -15     2014.34     2129.99    112.73 o 
   4   1 -14      234.64      260.99     50.47 o 
  -4  -1  13     4033.38     3694.22     95.06 o 
   4   1 -13     4666.54     4693.37    122.90 o 
  -4  -1  12      166.67      137.87     40.58 o 
   4   1 -12      914.06      946.86     55.66 o 
  -4  -1  11     2846.51     2904.03    141.70 o 
   4   1 -11     8030.16     7928.83    169.32 o 
  -4  -1  10      528.02      551.96     66.55 o 
   4   1 -10      993.83      984.56     65.62 o 
   4   1  -9     1734.66     1712.14     80.80 o 
  -4  -1   8     1740.90     1629.55     73.45 o 
   4   1  -7    15456.75    14647.65    203.52 o 
   4   1  -6      299.51      347.88     23.44 o 
  -4  -1   5        1.75       11.22     11.38 o 
  -4  -1   4     1066.77     1065.83     46.83 o 
  -4  -1   3      727.30      730.52     45.58 o 
  -4  -1   2      477.04      606.35     44.54 o 
  -4  -1   1     8872.40     8581.11    160.38 o 
  -4  -1   0       83.43      125.61     27.45 o 
  -4  -1  -1     6562.08     6486.46    222.39 o 
   4   1   2      224.91      234.80     34.52 o 
  -4  -1  -3     1501.19      457.46    770.25 o 
  -4  -1  -4       31.75       25.78     17.52 o 
  -4  -1  -5     3738.22     3830.29    107.60 o 
  -4  -1  -6       88.56      239.91     80.54 o 
   4   1   6     1340.71     1563.40     51.99 o 
  -4  -1  -7     5137.64     5043.98    254.85 o 
   4   1   7     6385.31     6077.10     92.41 o 
  -4  -1  -8      647.63      581.57     52.12 o 
   4   1   8     1027.41     1069.51     38.57 o 
  -4  -1  -9     7206.97     7083.13    133.40 o 
  -4  -1  -9     9254.34     9146.95    128.63 o 
  -4  -1 -10     1039.11     1087.73     49.83 o 
  -4  -1 -10     1158.99     1089.07     43.34 o 
  -4  -1 -11      880.30      857.04     39.52 o 
  -4  -1 -11     3781.33     3619.60     68.06 o 
  -4  -1 -12      264.76      173.12     68.84 o 
  -4  -1 -13     2096.27     1928.02    155.43 o 
  -4  -1 -14      120.31      137.02     86.66 o 
  -4  -1 -15     6082.40     6077.11    263.80 o 
  -4  -1 -16      482.81      435.76    116.89 o 
  -4  -1 -17      665.24      644.16    131.61 o 
  -4  -1 -18      446.81      268.37    127.85 o 
  -4  -2  20      634.40      585.98    129.20 o 
  -4  -2  19      234.54      157.51     95.06 o 
   4   2 -18     1838.00     1805.54    119.73 o 
   4   2 -17      103.92       99.37     64.08 o 
   4   2 -16     1190.42     1215.58    153.64 o 
  -4  -2  15      926.81     1049.82     83.60 o 
   4   2 -14     3511.41     3388.83    126.90 o 
  -4  -2  13      612.67      620.42     55.78 o 
   4   2 -12      989.28     1011.34     80.39 o 
  -4  -2  11     1169.17     1306.72     95.63 o 
   4   2 -11     1717.66     1928.47     74.56 o 
  -4  -2  10     5353.00     5202.02    185.88 o 
   4   2 -10     5549.31     5411.06    222.95 o 
  -4  -2   9     4383.14     4014.26    158.69 o 
   4   2  -9     4650.68     4511.52    103.10 o 
  -4  -2   8     3903.88     3495.25     96.85 o 
   4   2  -8     5831.77     5627.14    380.50 o 
  -4  -2   7        1.67        7.81     27.76 o 
  -4  -2   7      629.51      661.18     34.00 o 
  -4  -2   6      384.60      339.90     34.93 o 
   4   2  -6      523.70      457.88     31.01 o 
  -4  -2   5       17.11       23.02     17.82 o 
  -4  -2   5       93.87      117.32     22.00 o 
  -4  -2   4     4193.76     4171.87    100.11 o 
   4   2  -4     4335.55     4328.71     92.58 o 
  -4  -2   3       48.15       47.32     19.52 o 
  -4  -2   2     3229.19     3255.07    101.44 o 
  -4  -2   1       71.42       88.34     28.68 o 
  -4  -2   0     5780.43     5642.80    153.84 o 
  -4  -2  -1        2.39       13.11     21.00 o 
   4   2   2      197.13      153.11     66.69 o 
  -4  -2  -3      106.71      113.69     25.43 o 
  -4  -2  -4      193.39      162.57     25.67 o 
  -4  -2  -4      470.02      402.48     53.77 o 
  -4  -2  -5      872.91      872.40     46.95 o 
  -4  -2  -6     2680.41     2706.43    131.61 o 
   4   2   7      371.97      335.16     59.64 o 
  -4  -2  -7     3524.56     3610.31    150.82 o 
  -4  -2  -8     4123.10     4249.78    170.51 o 
  -4  -2  -9     1603.52     1680.80    123.22 o 
  -4  -2 -10     1363.28     1344.97    124.90 o 
  -4  -2 -11      115.15      128.08     20.89 o 
  -4  -2 -11      496.25      398.23     85.40 o 
  -4  -2 -12     1380.83     1433.86     54.50 o 
  -4  -2 -12     3192.09     3217.46    178.36 o 
  -4  -2 -13     1098.14     1078.62     39.39 o 
  -4  -2 -13     1196.65     1111.83    127.04 o 
  -4  -2 -14      870.77      788.40    122.13 o 
  -4  -2 -15      102.57      -37.94    101.58 o 
  -4  -2 -16     1754.43     1792.78    160.74 o 
  -4  -2 -17      249.39      118.02    107.29 o 
  -4  -2 -18      470.88      444.72    127.57 o 
  -4  -3  20      875.44      938.12    132.72 o 
   4   3 -19      184.52       88.03     82.10 o 
   4   3 -18      620.12      756.88     92.17 o 
   4   3 -17     3958.12     4050.62    375.17 o 
   4   3 -16     2222.78     2606.73    116.56 o 
  -4  -3  15      221.37      325.44    102.70 o 
  -4  -3  14     4876.83     4978.06    281.03 o 
   4   3 -13      430.16      425.02     49.22 o 
   4   3 -12     1072.27     1194.59     71.05 o 
   4   3 -11      564.25      532.39     49.80 o 
   4   3 -10     4310.81     4327.04    115.16 o 
  -4  -3   9      462.00      505.52     44.97 o 
  -4  -3   8     1974.24     1798.37     59.87 o 
   4   3  -8     2076.07     1974.41     88.22 o 
  -4  -3   7      110.19      125.77     29.99 o 
   4   3  -7      404.18      356.93     35.00 o 
   4   3  -6     1602.96     1542.14     72.73 o 
  -4  -3   5      365.76      343.28     30.51 o 
  -4  -3   5     1432.28     1392.64     58.69 o 
  -4  -3   4      334.74      276.46     32.31 o 
  -4  -3   4      345.30      301.67     31.57 o 
  -4  -3   3      194.58      191.42     28.32 o 
   4   3  -3      195.43      177.31     28.24 o 
  -4  -3   2      190.00      170.57     32.35 o 
  -4  -3   1      149.38      139.01     26.33 o 
  -4  -3   0       81.53       81.29     23.14 o 
  -4  -3  -1        1.17        2.10     19.45 o 
  -4  -3  -2       14.68       24.89     26.86 o 
  -4  -3  -2      255.45      213.85     39.41 o 
  -4  -3  -3     1482.81     1463.93     69.48 o 
  -4  -3  -4        6.48       -0.46     16.14 o 
  -4  -3  -4     1156.07     1113.26     80.40 o 
  -4  -3  -5      408.74      373.32     27.87 o 
  -4  -3  -5      487.99      568.87     66.27 o 
   4   3   6      141.58      144.50     42.85 o 
  -4  -3  -6     1561.56     1423.98    178.81 o 
  -4  -3  -7      475.55      473.43     72.27 o 
  -4  -3  -8     5774.11     6001.52    219.12 o 
  -4  -3  -9      416.07      488.15     76.46 o 
  -4  -3 -10     1025.80      745.70     94.83 o 
  -4  -3 -11      539.60      681.47    100.24 o 
  -4  -3 -12     3731.56     3467.45    181.64 o 
  -4  -3 -13      223.25       95.26     84.31 o 
  -4  -3 -14     2346.22     2545.87    182.32 o 
  -4  -3 -15     3283.88     3211.48    201.97 o 
  -4  -3 -16      490.90      469.25    105.44 o 
  -4  -3 -17      200.33      -34.75    121.18 o 
  -4  -3 -18     1093.37     1011.85    153.08 o 
  -4  -4  20      630.28      564.29    118.95 o 
   4   4 -19     1623.64     1687.37    113.52 o 
   4   4 -18      314.35      404.37     68.51 o 
   4   4 -17     3310.98     3432.67    138.65 o 
  -4  -4  16      302.95      399.84    101.46 o 
  -4  -4  15     4056.51     4364.99    454.82 o 
  -4  -4  14     1091.08     1197.65     92.25 o 
  -4  -4  13      826.74      880.51     69.54 o 
   4   4 -12     1042.60     1118.97     92.36 o 
   4   4 -11     1079.32     1106.21    115.35 o 
   4   4 -10      897.67      887.29     64.91 o 
  -4  -4   9     3775.17     3833.56    100.87 o 
   4   4  -9     5369.49     5318.30    175.83 o 
   4   4  -8     1385.99     1218.80     71.96 o 
   4   4  -7      454.75      416.24     84.98 o 
  -4  -4   6        0.37      -17.03     24.61 o 
   4   4  -6      323.82      311.97     38.11 o 
  -4  -4   5      327.13      349.73     34.54 o 
  -4  -4   5      577.47      586.39     42.61 o 
  -4  -4   4       23.44       23.49     22.88 o 
  -4  -4   3       11.93       42.75     18.52 o 
  -4  -4   3     1605.24     1669.59     73.40 o 
  -4  -4   2      264.77      262.39     33.16 o 
   4   4  -2      587.74      626.26     50.85 o 
  -4  -4   1     1122.35     1075.09     73.30 o 
  -4  -4   1     1929.60     1987.69     88.25 o 
  -4  -4   0      449.04      549.84     44.91 o 
  -4  -4   0      639.47      717.18     61.65 o 
  -4  -4  -1     2215.23     2210.11     79.34 o 
  -4  -4  -1     2223.81     2274.79    251.19 o 
  -4  -4  -2       32.37       19.54     14.96 o 
  -4  -4  -2       32.48       49.83     32.84 o 
  -4  -4  -3      348.05      351.51     35.80 o 
  -4  -4  -3      583.34      655.96     63.50 o 
  -4  -4  -4      449.70      381.77     25.37 o 
   4   4   4      449.96      435.44     61.15 o 
  -4  -4  -5      194.12      192.25     12.88 o 
   4   4   5      420.77      449.63     64.06 o 
  -4  -4  -6     1887.23     1782.39    170.25 o 
  -4  -4  -7     4931.94     4911.78    187.28 o 
  -4  -4  -8      720.32      842.13     87.51 o 
  -4  -4  -9     1106.95      999.57     99.48 o 
  -4  -4 -10     1150.53     1194.50    113.87 o 
  -4  -4 -11     1131.07     1122.18    114.05 o 
  -4  -4 -12      841.70      862.87    103.43 o 
  -4  -4 -13     3891.43     3825.29    207.74 o 
  -4  -4 -14      412.97      282.07    106.74 o 
  -4  -4 -15     4453.55     4558.34    249.92 o 
  -4  -4 -16      283.15      150.21    101.45 o 
  -4  -4 -17     1365.71     1502.46    161.27 o 
   4   5 -19      348.58      449.67     91.55 o 
   4   5 -18     1928.07     2142.18    123.95 o 
  -4  -5  17      565.31      566.84     79.56 o 
   4   5 -16     1683.11     1791.09    120.34 o 
  -4  -5  15      245.42      237.66     62.14 o 
  -4  -5  14      237.68      238.04     54.20 o 
   4   5 -13       70.25       68.72     41.36 o 
   4   5 -12      493.42      573.55    168.84 o 
   4   5 -11      984.02      971.58    130.54 o 
   4   5 -10      997.04      987.18     70.56 o 
   4   5  -9     1701.32     1640.66     99.64 o 
  -4  -5   8      683.70      659.95     70.79 o 
   4   5  -8      715.21      636.16     81.77 o 
  -4  -5   7     2603.03     2498.88     95.96 o 
   4   5  -7     2719.73     2174.78     94.91 o 
   4   5  -6     1781.56     1742.05     82.56 o 
  -4  -5   5        0.31        5.22     22.46 o 
   4   5  -5      635.92      595.34     52.27 o 
  -4  -5   4     2087.33     2008.55    156.57 o 
  -4  -5   3       78.51      126.43     29.69 o 
  -4  -5   3      787.86      779.68    120.21 o 
  -4  -5   2     5537.75     5678.61    181.56 o 
  -4  -5   1    12218.81    12307.41    448.01 o 
  -4  -5   0     5038.03     5181.27    143.99 o 
  -4  -5  -1      986.23      930.78     60.29 o 
  -4  -5  -1     1042.70     1136.48     73.24 o 
  -4  -5  -2      166.84      167.35     44.81 o 
  -4  -5  -2     1581.84     1732.53     91.67 o 
  -4  -5  -3      883.70      852.84     43.08 o 
  -4  -5  -3      883.93     1009.10     78.64 o 
  -4  -5  -4     1972.22     2005.54     54.12 o 
  -4  -5  -4     2233.33     2548.55    121.73 o 
  -4  -5  -5     2034.49     2028.72    113.20 o 
  -4  -5  -6      535.56      510.68     67.57 o 
  -4  -5  -7     2334.20     2189.56    139.40 o 
  -4  -5  -8      767.45      735.12     87.63 o 
  -4  -5  -9      921.21      906.46     97.78 o 
  -4  -5 -10      485.66      374.07     78.16 o 
  -4  -5 -11       90.01       71.11     63.21 o 
  -4  -5 -12      195.40      211.08     75.33 o 
  -4  -5 -13      235.00      208.06     76.63 o 
  -4  -5 -14     1741.46     1831.98    166.77 o 
  -4  -5 -15      408.23      217.83    107.40 o 
  -4  -5 -16     1503.81     1669.65    157.69 o 
  -4  -5 -17      483.80      505.88    140.23 o 
   4   6 -19      264.91      182.36     80.80 o 
  -4  -6  18     3111.86     3196.41    316.50 o 
  -4  -6  17       69.08      122.26     67.28 o 
  -4  -6  16     1492.24     1570.46    293.24 o 
   4   6 -15      265.11      309.78     65.08 o 
  -4  -6  14     1909.19     1987.28    198.69 o 
   4   6 -13       29.62       29.25     51.01 o 
   4   6 -12     1081.33     1170.89    145.08 o 
   4   6 -11     1054.20     1232.01    164.22 o 
   4   6 -10     1352.20     1421.89     91.02 o 
   4   6  -9      274.88      272.33     51.99 o 
   4   6  -8     2007.02     2011.74     92.72 o 
   4   6  -7       37.96       43.05     33.09 o 
   4   6  -6     1508.37     1488.85    179.18 o 
  -4  -6   5      136.51      154.37     34.12 o 
  -4  -6   4     2379.11     2338.05     97.15 o 
  -4  -6   3       99.55       88.57     27.36 o 
  -4  -6   3      853.91      714.16    110.94 o 
  -4  -6   2    13636.91    14344.59    473.49 o 
  -4  -6   1     3945.70     4257.43    147.68 o 
   4   6   0    17359.59    16730.81    270.87 o 
  -4  -6   0    18187.42    19216.22    670.20 o 
  -4  -6  -1     1120.41     1184.86     81.15 o 
  -4  -6  -2     1805.77     1780.26     67.59 o 
  -4  -6  -2     2582.78     2641.81    117.63 o 
  -4  -6  -3      122.51      119.63     20.52 o 
  -4  -6  -3      157.31      148.81     44.69 o 
  -4  -6  -4      379.53      331.30     24.72 o 
  -4  -6  -4     1268.09     1338.36    235.45 o 
  -4  -6  -5       27.85       11.61     49.61 o 
  -4  -6  -6     2512.16     2616.19    147.35 o 
  -4  -6  -7      245.12      210.75     57.63 o 
  -4  -6  -8     1203.84     1409.31    116.20 o 
  -4  -6  -9      778.51      707.80     96.85 o 
  -4  -6 -10     1334.07     1360.12    127.34 o 
  -4  -6 -11       22.99      -47.41     69.17 o 
  -4  -6 -12     2071.56     2285.76    168.76 o 
  -4  -6 -13      340.64      367.91     95.90 o 
  -4  -6 -14     1153.14     1204.93    129.43 o 
  -4  -6 -15       51.04       48.23    103.97 o 
  -4  -6 -16     4132.38     4601.21    265.84 o 
  -4  -6 -17      240.05       64.61    123.41 o 
  -4  -7  19     1045.02      949.93    154.58 o 
  -4  -7  18      250.24      342.64     85.38 o 
  -4  -7  17     3668.08     4086.64    242.91 o 
  -4  -7  16     6892.31     7055.09    539.05 o 
  -4  -7  15      414.84      458.27     76.34 o 
  -4  -7  14      209.95      143.12     50.73 o 
   4   7 -13     1602.34     1746.23    109.42 o 
   4   7 -12     1405.63     1484.97    147.61 o 
   4   7 -11     5341.73     5475.08    173.87 o 
   4   7 -10     4070.63     4138.30    171.09 o 
   4   7  -9     1605.84     1958.61    215.21 o 
   4   7  -8     1104.60      939.40    155.77 o 
   4   7  -7     4232.15     3590.85    381.36 o 
  -4  -7   6      236.96      195.42     86.60 o 
   4   7  -5     4426.02     5154.06    603.93 o 
  -4  -7   4     2023.37     2025.23    275.74 o 
   4   7  -3     4669.50     4510.71    473.88 o 
  -4  -7   2     2231.42     2092.21    145.31 o 
  -4  -7   1    19187.32    19713.58    733.00 o 
  -4  -7   0     1643.52     1816.04    164.29 o 
  -4  -7  -1     3361.26     3758.68    760.05 o 
  -4  -7  -2     2788.10     3062.55    136.03 o 
  -4  -7  -3     6150.36     6266.10    118.27 o 
  -4  -7  -3     6152.05     7270.10    212.22 o 
  -4  -7  -4      327.22      272.07     23.69 o 
  -4  -7  -4      328.37      246.41     59.52 o 
  -4  -7  -5     2875.07     2760.97     42.88 o 
  -4  -7  -5     4431.71     4303.60    177.50 o 
  -4  -7  -6      984.77     1108.46     95.89 o 
  -4  -7  -7     1694.76     1629.80    124.04 o 
  -4  -7  -8     4104.31     4407.37    198.66 o 
  -4  -7  -9     6326.53     6324.72    249.73 o 
  -4  -7 -10     1927.05     1999.20    152.19 o 
  -4  -7 -11     1224.08     1489.58    128.97 o 
  -4  -7 -12      279.33      169.33     84.58 o 
  -4  -7 -13      500.06      508.38    103.70 o 
  -4  -7 -14     6594.47     6686.66    290.18 o 
  -4  -7 -15     3238.62     3248.88    208.13 o 
  -4  -7 -16      251.59      216.30    111.89 o 
  -4  -8  19     2753.85     2610.96    225.68 o 
  -4  -8  18      175.69      200.80    107.84 o 
  -4  -8  17     3796.30     3975.49    214.39 o 
  -4  -8  16      270.55      334.86    111.66 o 
  -4  -8  15     6351.27     7253.97    272.05 o 
  -4  -8  14     3102.79     3152.87    161.46 o 
   4   8 -13     5500.18     5494.58    663.81 o 
   4   8 -12      496.00      516.29     67.40 o 
   4   8 -11     1000.74     1183.91     83.84 o 
   4   8 -10     5534.90     6408.42    188.53 o 
   4   8  -9     4380.60     4590.43    275.69 o 
   4   8  -8     4092.09     4156.27   1363.58 o 
   4   8  -7     1226.20     1372.14    138.98 o 
   4   8  -6     1240.61     1138.20    277.53 o 
  -4  -8   5     4429.22     4004.23   1066.76 o 
  -4  -8   4     8110.20     9791.15    435.26 o 
  -4  -8   3     6212.02     6111.25    438.28 o 
  -4  -8   2     2629.63     2756.64    568.41 o 
  -4  -8   1      464.17      493.19    192.44 o 
  -4  -8   0     3607.39     3404.68   1126.99 o 
  -4  -8  -1     6870.66     6603.32   1355.49 o 
  -4  -8  -2     7132.98     6538.64    318.58 o 
  -4  -8  -3     3759.07     3672.19    152.46 o 
  -4  -8  -4      985.94     1030.68     61.51 o 
  -4  -8  -4     1368.20     1503.07    111.80 o 
  -4  -8  -5     1697.69     1778.74     65.10 o 
  -4  -8  -5     1701.38     1783.77    135.70 o 
  -4  -8  -6     3795.10     3562.26    168.50 o 
  -4  -8  -7     4746.85     5016.54    210.84 o 
  -4  -8  -8     4567.02     4955.11    212.23 o 
  -4  -8  -9     1382.18     1615.33    135.47 o 
  -4  -8 -10      486.85      525.68     90.40 o 
  -4  -8 -11     5890.98     6304.01    267.23 o 
  -4  -8 -12     3958.07     4088.40    227.60 o 
  -4  -8 -13     4571.38     3953.49    247.47 o 
  -4  -8 -14      195.47      303.97     99.56 o 
  -4  -8 -15     5195.21     5553.48    306.88 o 
  -4  -8 -16      130.16       41.28    130.93 o 
   4   9 -18     2668.36     2531.33    159.00 o 
  -4  -9  17      371.93      345.62     85.11 o 
  -4  -9  16     9879.58     9978.86    767.84 o 
  -4  -9  15      446.84      468.82    209.95 o 
  -4  -9  14     2293.74     2411.25    143.14 o 
   4   9 -13     1102.87     1187.63     99.69 o 
   4   9 -12     7421.46     8007.61    219.09 o 
   4   9 -11     1243.56     1177.59     85.60 o 
   4   9 -10     6521.75     6641.63    191.05 o 
   4   9  -9     1292.94     1177.24    112.07 o 
   4   9  -8     5747.84     3754.10    213.30 o 
   4   9  -7      279.68      348.84    202.64 o 
   4   9  -6    14719.93    16640.78   2449.19 o 
  -4  -9   5      529.09      513.26     63.66 o 
  -4  -9   4     2607.47     2937.38    917.99 o 
  -4  -9   3      187.94      348.61     55.07 o 
  -4  -9   2     6658.25     6215.57   2413.42 o 
  -4  -9   1     1405.78     1464.53    189.36 o 
  -4  -9   0     5299.12     5474.87   1710.97 o 
  -4  -9  -1      257.64      389.90    198.11 o 
  -4  -9  -2     3495.54     3805.52    166.36 o 
  -4  -9  -3      576.81      708.80     81.25 o 
  -4  -9  -4    10108.78    10392.61    144.62 o 
  -4  -9  -4    15466.61    16355.83    353.16 o 
  -4  -9  -5      373.15      386.68     25.46 o 
  -4  -9  -5      381.27      402.30     72.89 o 
  -4  -9  -6     4136.79     3801.43    202.38 o 
  -4  -9  -7     1143.60     1517.69    125.01 o 
  -4  -9  -8     8296.64     8334.70    287.14 o 
  -4  -9  -9     1728.94     1938.64    149.52 o 
  -4  -9 -10     6511.99     6042.97    246.16 o 
  -4  -9 -11      912.35      814.09    113.47 o 
  -4  -9 -12     2064.23     2330.11    172.65 o 
  -4  -9 -13      451.08      532.91    116.22 o 
  -4  -9 -14    11028.30    11660.60    398.17 o 
  -4  -9 -15      416.45      401.84    110.15 o 
  -4 -10  18     1813.40     1852.84    144.73 o 
  -4 -10  17     1460.56     1588.56    155.48 o 
  -4 -10  16      781.67      812.31    177.34 o 
  -4 -10  15     4497.41     4475.52    470.12 o 
  -4 -10  14     1569.42     1687.80    175.52 o 
   4  10 -13     6330.52     6327.40    244.98 o 
   4  10 -12      548.99      677.09     75.75 o 
   4  10 -11     4589.29     4639.61    173.65 o 
   4  10 -10     1608.48     1822.69    109.65 o 
   4  10  -9    10247.26    10385.19    246.56 o 
   4  10  -8     3633.20     3889.30    152.90 o 
   4  10  -7     8178.40     8254.91    216.16 o 
   4  10  -6     3212.24     3390.84    142.46 o 
   4  10  -5    10772.31    12154.91    264.63 o 
   4  10  -4     2127.98     1618.24    149.47 o 
   4  10  -3     8394.88     8916.35    233.10 o 
   4  10  -2     4365.89     4291.49    169.23 o 
   4  10  -1     1021.41      835.07     78.27 o 
  -4 -10   0     5787.70     6206.67    411.52 o 
  -4 -10  -1     8292.17     7161.53    933.12 o 
   4  10   2      970.62      464.81     59.17 o 
  -4 -10  -2     1999.05     1828.08    116.68 o 
  -4 -10  -3     7869.42     8322.06    983.33 o 
  -4 -10  -4      190.01      259.42     32.06 o 
  -4 -10  -4     2402.13     3499.88    171.38 o 
  -4 -10  -5    10270.81     9758.03    131.87 o 
  -4 -10  -5    10839.79     9598.82    326.56 o 
  -4 -10  -6     4593.48     4112.77     56.28 o 
  -4 -10  -6     4830.35     5248.52    222.99 o 
  -4 -10  -7     9559.04    10760.17    319.25 o 
  -4 -10  -8     1277.04     1371.83    115.30 o 
  -4 -10  -9     3310.73     4358.58    210.42 o 
  -4 -10 -10      680.69      892.54    116.59 o 
  -4 -10 -11     8181.18     8325.22    322.89 o 
  -4 -10 -12     1736.23     1914.79    162.05 o 
  -4 -10 -13     4173.63     3782.68    224.62 o 
  -4 -10 -14      628.51      724.09    100.60 o 
  -4 -10 -15     1527.87     1834.06    179.70 o 
  -4 -11  17     4960.93     5081.17    225.76 o 
  -4 -11  16      361.54      240.23     82.54 o 
  -4 -11  15      869.80      925.14    165.45 o 
  -4 -11  14     1041.60     1118.81    112.33 o 
   4  11 -13     5690.33     5984.39    208.39 o 
   4  11 -12     6789.73     7273.86    225.60 o 
   4  11 -11     7488.41     7814.30    226.02 o 
   4  11 -10     1063.77     1091.87     94.81 o 
   4  11  -9     2040.07     1676.73    109.14 o 
   4  11  -8      995.94     1034.48     91.61 o 
   4  11  -7    13663.27    13339.48    290.85 o 
   4  11  -6    10633.25    10238.79    252.64 o 
   4  11  -5     8116.79     6940.02    208.72 o 
   4  11  -4      724.61      829.21     77.52 o 
   4  11  -3     2210.84     1969.54    114.03 o 
   4  11  -2     3051.35     2448.00    186.99 o 
   4  11  -1    11936.26    11518.17    282.25 o 
  -4 -11   0     2617.68     2819.22    420.61 o 
  -4 -11  -1     1684.09     1964.82    370.50 o 
  -4 -11  -2      951.64     1090.92    190.09 o 
  -4 -11  -3     9154.35     9649.64    540.11 o 
  -4 -11  -4    10233.98    10727.31    541.85 o 
  -4 -11  -5     2974.61     2990.90     82.05 o 
  -4 -11  -5    11263.13    14222.00    351.04 o 
  -4 -11  -6      923.99     1095.67    113.55 o 
  -4 -11  -7     1998.26     2145.65    147.27 o 
  -4 -11  -8     1338.08     1386.06    149.76 o 
  -4 -11  -9     8608.17    10394.44    339.28 o 
  -4 -11 -10     5822.33     5757.67    254.66 o 
  -4 -11 -11     4553.67     5406.04    254.34 o 
  -4 -11 -12     1225.90     1160.46    144.17 o 
  -4 -11 -13     1202.11     1129.69    153.22 o 
  -4 -11 -14      417.78      332.22    105.52 o 
  -4 -12  16      984.31      833.94    188.68 o 
  -4 -12  15      334.28      261.51    137.92 o 
   4  12 -14     9277.08    10250.90    285.46 o 
   4  12 -13      379.41      391.29     69.18 o 
   4  12 -12     1908.50     1945.88    125.21 o 
   4  12 -11      191.24      238.08     59.28 o 
   4  12 -10    13885.78    13177.11    303.99 o 
   4  12  -9     1025.49      992.73     90.73 o 
   4  12  -8     7865.21     7768.87    234.72 o 
   4  12  -7       25.61      114.34     47.61 o 
   4  12  -6     2628.81     2342.07    129.58 o 
   4  12  -5      101.82      194.27     48.91 o 
   4  12  -4    12837.98    11568.33    280.91 o 
   4  12  -3       14.03       72.00     39.59 o 
   4  12  -2     1220.79     1313.94    105.58 o 
   4  12  -1     1297.20     1044.87    134.05 o 
  -4 -12   0     1685.97     1576.12    114.67 o 
  -4 -12  -1       11.89       25.87     68.83 o 
  -4 -12  -2    11940.49    11679.72   1796.75 o 
  -4 -12  -3       77.05      112.12     54.29 o 
  -4 -12  -4     2438.93     2660.99    118.47 o 
  -4 -12  -5       18.70      111.48     77.60 o 
  -4 -12  -6     9758.33     9805.73    314.25 o 
  -4 -12  -7     1216.13     1174.98    144.85 o 
  -4 -12  -8    11697.66    10873.40    327.95 o 
  -4 -12  -9      137.71      269.65     71.95 o 
  -4 -12 -10     2591.88     2616.35    184.62 o 
  -4 -12 -11      310.24      384.27     95.38 o 
  -4 -12 -12     9532.65    11180.63    385.51 o 
  -4 -12 -13      443.50      310.77    103.07 o 
  -4 -13  15     2111.53     2226.32    328.47 o 
   4  13 -14     1213.01     1176.64    109.71 o 
   4  13 -13     2112.86     1918.95    129.75 o 
   4  13 -12     3216.09     3158.35    163.64 o 
   4  13 -11     3303.35     3129.31    158.40 o 
   4  13 -10     1538.14     1591.71    116.68 o 
   4  13  -9      278.41      220.12     48.88 o 
   4  13  -8     2491.81     2385.64    138.53 o 
   4  13  -7     3751.70     3267.67    157.34 o 
   4  13  -6     4253.55     3893.15    173.64 o 
   4  13  -5     2907.15     2664.20    143.84 o 
   4  13  -4     1999.52     1986.56    123.13 o 
   4  13  -3     3443.60     3351.43    162.99 o 
   4  13  -2     4615.48     4391.06    183.51 o 
   4  13  -1     4861.23     4071.81    178.55 o 
  -4 -13   0     3322.24     3275.58    162.89 o 
  -4 -13  -1     2498.55     2602.22    161.58 o 
  -4 -13  -2     2759.93     2760.19    245.32 o 
  -4 -13  -3     3442.08     3290.38    175.70 o 
  -4 -13  -4     3587.26     4108.58    200.95 o 
  -4 -13  -5     3191.10     3047.11    168.74 o 
  -4 -13  -6     1800.99     2292.95    157.16 o 
  -4 -13  -7      203.21      171.74     64.09 o 
  -4 -13  -8     2075.49     1865.43    157.45 o 
  -4 -13  -9     2970.72     3332.29    199.28 o 
  -4 -13 -10     3531.73     3641.70    221.36 o 
  -4 -13 -11     1533.67     1283.98    195.99 o 
  -4 -13 -12      936.54      901.57    118.40 o 
   4  14 -14     1048.08     1115.78    104.79 o 
   4  14 -13     2385.63     2520.72    154.23 o 
   4  14 -12      487.14      610.40     84.94 o 
   4  14 -11     2897.12     2872.76    158.75 o 
   4  14 -10       39.72        0.39     59.41 o 
   4  14  -9     3028.13     3219.87    166.90 o 
   4  14  -8       62.24       79.42     51.11 o 
   4  14  -7     2183.91     2004.24    132.14 o 
   4  14  -6       47.71       74.09     51.11 o 
   4  14  -5     6001.42     6021.33    219.01 o 
   4  14  -4     2955.44     2815.20    153.29 o 
   4  14  -3     5809.18     5029.12    202.71 o 
   4  14  -2      533.16      521.13     74.50 o 
   4  14  -1       69.95       21.43     48.55 o 
   4  14   0      387.87      357.09     66.60 o 
  -4 -14  -1     6662.38     6320.64    239.87 o 
  -4 -14  -2     3274.53     2983.19    393.19 o 
  -4 -14  -3     5516.26     4986.32    628.62 o 
  -4 -14  -4       65.63      113.13     59.46 o 
  -4 -14  -5     2979.47     2739.06    180.35 o 
  -4 -14  -6       83.79       46.43     92.59 o 
  -4 -14  -7     2893.18     3070.67    185.35 o 
  -4 -14  -8       28.70       39.43    104.78 o 
  -4 -14  -9     2164.49     2271.89    165.45 o 
  -4 -14 -10      411.91      581.39     98.31 o 
  -4 -14 -11     2698.66     2416.21    186.83 o 
   4  15 -13     1188.01     1217.25    114.27 o 
   4  15 -12     2590.99     2366.05    150.12 o 
   4  15 -11      845.41      856.51     97.33 o 
   4  15 -10        5.02       42.55     67.22 o 
   4  15  -9      212.71      260.80     61.20 o 
   4  15  -8       74.22      106.70     55.37 o 
   4  15  -7      771.80      636.69     80.96 o 
   4  15  -6     3446.07     3165.56    170.21 o 
   4  15  -5      934.76      905.60     92.91 o 
   4  15  -4     1236.80     1030.23    102.43 o 
   4  15  -3      294.55      262.42     60.04 o 
   4  15  -2     3962.94     3565.13    177.17 o 
   4  15  -1      373.92      295.59     61.75 o 
   4  15   0     3217.90     2628.82    159.36 o 
  -4 -15  -1      235.12      257.67     61.05 o 
  -4 -15  -2     1264.98     1165.38    116.88 o 
  -4 -15  -3     1055.91      912.88    104.57 o 
  -4 -15  -4     3693.64     3708.36    205.88 o 
  -4 -15  -5      722.64      896.47    107.88 o 
  -4 -15  -6       54.58       -1.45     79.63 o 
  -4 -15  -7      154.15       67.45    109.48 o 
  -4 -15  -8        5.20      -81.45    102.46 o 
  -4 -15  -9     1082.45     1061.50    132.05 o 
  -4 -15 -10     2262.30     2343.88    185.63 o 
   4  16 -12      485.41      487.78     84.39 o 
   4  16 -11       47.91       71.00     78.46 o 
   4  16 -10     1030.24     1181.17    115.01 o 
   4  16  -9      105.90       32.14     69.51 o 
   4  16  -8      803.87      746.19     91.88 o 
   4  16  -7       22.46      -24.67     65.84 o 
   4  16  -6     1266.95     1116.19    108.63 o 
   4  16  -5      171.96      229.68     60.63 o 
   4  16  -4     4004.39     3673.94    187.45 o 
   4  16  -3      458.28      385.48     73.35 o 
   4  16  -2      664.82      458.99     71.10 o 
   4  16  -1      134.93      114.77     59.18 o 
   4  16   0      842.12      931.80     99.13 o 
  -4 -16  -1      392.04      388.95    173.87 o 
  -4 -16  -2     4362.14     4011.43    258.67 o 
  -4 -16  -3      155.76      135.10     68.26 o 
  -4 -16  -4      921.22     1029.83    115.03 o 
  -4 -16  -5       17.40       82.20     74.40 o 
  -4 -16  -6     1089.13      930.70    117.74 o 
  -4 -16  -7      112.29       51.52     85.69 o 
  -4 -16  -8      845.23      991.19    133.68 o 
   4  17 -10        7.03       -4.47     83.15 o 
   4  17  -9      116.55       18.17     78.26 o 
   4  17  -8      104.00       24.57     74.46 o 
   4  17  -7      928.15      841.64    104.45 o 
   4  17  -6      342.38      445.35     82.79 o 
   4  17  -5     1892.48     1968.62    148.10 o 
   4  17  -4      320.82      404.10     76.70 o 
   4  17  -3     2001.59     1868.21    137.08 o 
   4  17  -2     1509.62     1375.76    122.56 o 
   4  17  -1     1295.27     1258.96    119.23 o 
   4  17   0     1230.14     1111.44    116.16 o 
  -4 -17  -1     1518.95     1486.47    271.27 o 
  -4 -17  -2      231.77      277.76    158.32 o 
  -4 -17  -3     1986.39     1999.31    161.49 o 
  -4 -17  -4      448.08      425.86     90.80 o 
  -4 -17  -5     1005.83      960.48    120.58 o 
  -4 -17  -6      122.75       66.09     85.67 o 
   4  18  -8      427.63      325.10     86.83 o 
   4  18  -7      607.19      710.76     99.08 o 
   4  18  -6      191.53      135.90     81.16 o 
   4  18  -5     3207.69     3099.22    184.86 o 
   4  18  -4      684.31      569.31     92.98 o 
   4  18  -3     1817.24     1695.39    140.72 o 
   4  18  -2       53.00       45.18     77.46 o 
   4  18  -1      624.33      535.65     89.66 o 
   4  18   0       72.18       87.63     85.22 o 
  -4 -18  -1     2259.27     2347.92    171.11 o 
  -4 -18  -2      587.24      554.76    140.65 o 
  -4 -18  -3     3213.19     3004.46    197.45 o 
  -5  18  -2     1179.80     1034.34    111.73 o 
  -5  18  -3      217.14      249.69     98.39 o 
  -5  18  -4     3436.66     3444.19    172.08 o 
  -5  17   6      935.34      741.72    121.95 o 
  -5  17   5     1855.13     2223.92    169.56 o 
  -5  17   4      970.64      816.33    140.01 o 
  -5  17   3      308.50      421.96    110.14 o 
  -5  17   2     1802.50     1808.11    165.76 o 
  -5  17   1        8.46       37.31    103.57 o 
  -5  17   0     2316.14     2134.71    242.57 o 
  -5  17  -1      356.50      352.24     90.02 o 
  -5  17  -2      699.73      766.24     93.18 o 
  -5  17  -3     1475.66     1518.21    114.57 o 
  -5  17  -4      771.04     1106.74    104.38 o 
  -5  17  -5     3322.58     3720.28    178.84 o 
  -5  17  -6     2555.25     2467.95    154.43 o 
  -5  16   9     2953.34     3157.18    213.24 o 
  -5  16   8      117.31      143.79    112.94 o 
  -5  16   7     3710.02     3967.22    213.20 o 
  -5  16   6      517.44      564.56    112.06 o 
  -5  16   5     5372.93     4976.87    254.30 o 
  -5  16   4       67.39      234.02     98.80 o 
  -5  16   3     1894.40     2098.48    162.01 o 
  -5  16   2      107.18       84.10     96.31 o 
  -5  16   1      820.42      825.56    174.84 o 
  -5  16   0      145.38      106.41     69.15 o 
  -5  16  -1     1370.81     1287.54    110.14 o 
  -5  16  -2       57.04      147.27     82.49 o 
  -5  16  -3     6517.74     6436.88    210.43 o 
  -5  16  -4      615.02      606.89     88.67 o 
  -5  16  -5     2671.32     2935.77    157.60 o 
  -5  16  -6      113.19      233.70     91.44 o 
  -5  16  -7     3200.07     3248.83    179.71 o 
  -5  16  -8       82.17      201.77    104.35 o 
  -5  15  11      484.91      756.46    116.48 o 
  -5  15  10     3851.03     3541.79    236.94 o 
  -5  15   9     1194.16     1396.20    143.09 o 
  -5  15   8     3058.57     2704.05    190.51 o 
  -5  15   7      211.43      211.51     85.87 o 
  -5  15   6     1823.00     1851.16    153.63 o 
  -5  15   5      102.77      241.47     89.79 o 
  -5  15   4     4316.90     4539.44    222.18 o 
  -5  15   3       53.34       95.50     66.04 o 
  -5  15   2     2673.29     2649.78    337.51 o 
  -5  15   1      529.80      619.86     82.20 o 
  -5  15   0     3684.85     4643.30    182.89 o 
  -5  15  -1       73.03       92.11     71.53 o 
  -5  15  -2     3504.26     3551.90    173.34 o 
  -5  15  -3       76.06      220.75     70.86 o 
  -5  15  -4     1724.11     1803.26    119.55 o 
  -5  15  -5      292.12      382.15     76.92 o 
  -5  15  -6     3683.11     3966.99    180.27 o 
  -5  15  -7     1334.61     1205.37    108.25 o 
  -5  15  -8     2902.26     2960.16    164.14 o 
  -5  15  -9      390.62      447.91     99.05 o 
  -5  15 -10     3088.13     3707.67    190.08 o 
  -5  14  13     1663.91     2163.02    169.84 o 
  -5  14  12     3213.84     3212.66    199.57 o 
  -5  14  11     1667.91     1727.14    156.92 o 
  -5  14  10     1016.56      971.06    120.81 o 
  -5  14   9      798.34      999.15    110.24 o 
  -5  14   8     1924.37     1823.31    138.62 o 
  -5  14   7      580.64      754.72    108.68 o 
  -5  14   6     2093.59     1987.45    147.07 o 
  -5  14   5     3351.11     3102.83    217.29 o 
  -5  14   4      421.16      585.49     84.18 o 
  -5  14   3     5772.51     6883.97    231.53 o 
  -5  14   2     1520.17     1537.35    145.67 o 
  -5  14   1       25.07       79.21     60.24 o 
  -5  14   0     1099.14     1109.77     92.06 o 
  -5  14  -1     4493.23     4750.83    202.75 o 
  -5  14  -2      562.34      716.04     83.22 o 
  -5  14  -3     4652.78     5117.09    205.32 o 
  -5  14  -4     1647.57     1709.33    111.32 o 
  -5  14  -5      543.67      586.98     78.50 o 
  -5  14  -6     1510.31     1780.76    122.63 o 
  -5  14  -7      580.52      625.08     86.16 o 
  -5  14  -8     1334.93     1462.20    116.78 o 
  -5  14  -9     1759.01     1817.87    135.71 o 
  -5  14 -10     2820.47     2898.07    169.08 o 
  -5  14 -11     1225.42     1177.90    122.08 o 
  -5  13  14      714.70      649.99    105.98 o 
  -5  13  13     3536.58     3764.32    229.01 o 
  -5  13  12       19.02       39.90    115.92 o 
  -5  13  11     2302.40     1999.80    194.74 o 
  -5  13  10      177.90      197.08     83.19 o 
  -5  13   9      762.89      916.15    111.81 o 
  -5  13   8       23.17        1.68    107.61 o 
  -5  13   7     2038.59     1952.55    150.14 o 
  -5  13   6      503.69      681.50     94.17 o 
  -5  13   5     5496.93     5090.03    171.59 o 
  -5  13   4      396.67      421.76     58.99 o 
  -5  13   3     5801.85     6188.47    187.36 o 
  -5  13   2       82.70      168.38     70.56 o 
  -5  13   1     3273.54     3298.88    261.53 o 
  -5  13   0      108.81      261.71     55.52 o 
  -5  13  -1     7871.40     8032.74    649.71 o 
  -5  13  -2      525.32      729.16     82.78 o 
  -5  13  -3     4199.44     4274.14    328.35 o 
  -5  13  -4      417.26      532.33     77.80 o 
  -5  13  -5     2750.14     2902.39    136.20 o 
  -5  13  -6       19.00       33.09     47.10 o 
  -5  13  -7      940.42     1040.90     97.91 o 
  -5  13  -8      155.54       72.57     69.46 o 
  -5  13  -9     1657.94     1645.68    125.32 o 
  -5  13 -10       16.05       17.78     94.43 o 
  -5  13 -11     4400.81     4415.11    203.50 o 
  -5  13 -12      525.64      500.39     99.98 o 
  -5  12  15      128.48       55.66    141.99 o 
  -5  12  14      872.73      808.98    124.69 o 
  -5  12  13      254.37      200.32     84.22 o 
  -5  12  12     2812.36     2821.94    180.35 o 
  -5  12  11      814.41      786.00    113.37 o 
  -5  12  10      182.20      256.29     81.25 o 
  -5  12   9      218.75      288.56     77.39 o 
  -5  12   8     2023.43     2412.15    154.81 o 
  -5  12   7      527.40      664.20     88.38 o 
  -5  12   6     3970.68     4550.00    214.07 o 
  -5  12   5     1347.32     1455.59     88.70 o 
  -5  12   4     4062.60     4373.97    321.17 o 
  -5  12   3     1416.88     1716.43    201.23 o 
  -5  12   2     7636.45     8310.50    322.66 o 
  -5  12   1      720.75      686.83     73.60 o 
  -5  12   0     6281.61     6748.41    906.86 o 
  -5  12  -1     1096.48     1181.76     96.12 o 
  -5  12  -2     3661.66     4023.39    605.04 o 
  -5  12  -3     1796.75     1907.14    116.49 o 
  -5  12  -4     4688.37     4988.74    378.28 o 
  -5  12  -5      497.04      594.52     70.59 o 
  -5  12  -6     1461.11     1591.39    105.94 o 
  -5  12  -7      253.27      274.08     62.18 o 
  -5  12  -8      234.96      280.99     69.72 o 
  -5  12  -9     1100.86     1199.15    104.11 o 
  -5  12 -10     2347.73     2556.73    154.33 o 
  -5  12 -11      190.30      184.25     85.05 o 
  -5  12 -12     1032.22     1190.70    121.81 o 
  -5  12 -13      176.95      212.36    104.18 o 
  -5  11  16     1861.58     1845.37    160.90 o 
  -5  11  15       26.56       11.12    126.66 o 
  -5  11  14     5239.94     5667.59    257.69 o 
  -5  11  13      195.03      189.16     82.97 o 
  -5  11  12     2132.16     1801.57    148.78 o 
  -5  11  11     2426.95     2790.80    174.48 o 
  -5  11  10     2140.22     2414.08    163.90 o 
  -5  11   9      286.84      319.11     74.10 o 
  -5  11   8      888.86      700.73    100.05 o 
  -5  11   7       95.00      101.32     59.00 o 
  -5  11   6     1586.55     1871.74    138.04 o 
  -5  11   5      595.02      516.56    110.71 o 
  -5  11   4     7981.71     8332.88    295.53 o 
  -5  11   3      576.04      641.43     60.65 o 
  -5  11   2     3969.70     4112.57    386.36 o 
  -5  11   1     1124.07     1352.74    213.35 o 
  -5  11   0     4977.18     5341.70    292.98 o 
  -5  11  -1      784.57     1012.53    177.33 o 
  -5  11  -2     8832.26     9745.36    253.41 o 
  -5  11  -3      452.50      464.58    155.24 o 
  -5  11  -4     1196.68     1165.75     94.31 o 
  -5  11  -5       96.20       81.87     51.03 o 
  -5  11  -6     1175.71     1220.99     90.40 o 
  -5  11  -7      379.59      402.29     64.86 o 
  -5  11  -8     1897.68     2080.31    127.12 o 
  -5  11  -9     1829.99     1889.03    127.76 o 
  -5  11 -10     2307.91     2230.08    140.93 o 
  -5  11 -11      264.40      317.14     73.10 o 
  -5  11 -12     5042.36     5506.73    229.33 o 
  -5  11 -13       19.15       31.15    112.33 o 
  -5  11 -14     1849.81     1992.40    153.95 o 
  -5  10  16      521.15      492.27    104.23 o 
  -5  10  15      357.57      372.30     91.97 o 
  -5  10  14     1950.45     2028.46    162.23 o 
  -5  10  13     1894.87     2265.11    160.25 o 
  -5  10  12     1071.91     1126.34    116.61 o 
  -5  10  11     4333.27     4223.22    213.66 o 
  -5  10  10       43.08       72.97     63.54 o 
  -5  10   9     1923.53     2015.78    146.04 o 
  -5  10   8      177.67      110.36     75.51 o 
  -5  10   7     3456.62     4041.75    193.60 o 
   5 -10  -6     2931.50     3348.11    131.94 o 
  -5  10   5     5345.36     4519.31    868.71 o 
  -5  10   4     1951.51      881.91   1191.59 o 
  -5  10   3    10322.34    10710.02    196.91 o 
  -5  10   2     1666.95     1616.34    321.01 o 
  -5  10   1     2807.62     2915.05    115.46 o 
  -5  10   0     1354.49     1641.54    141.61 o 
  -5  10  -1     7445.41     8170.68    962.22 o 
  -5  10  -2     1745.01     2069.93    216.96 o 
  -5  10  -3     7250.76     8011.49   1391.10 o 
  -5  10  -4     3722.59     3923.10    156.20 o 
  -5  10  -5     2723.87     2759.88    370.65 o 
   5 -10   6      239.27      244.35     58.46 o 
  -5  10  -7     1952.63     2295.73    125.09 o 
  -5  10  -8       59.88      101.95     48.35 o 
  -5  10  -9     5149.21     5442.81    202.46 o 
  -5  10 -10      786.00      691.89     84.66 o 
  -5  10 -11     1415.10     1607.33    126.19 o 
  -5  10 -12     2630.18     2516.03    156.22 o 
  -5  10 -13      495.27      444.47     90.76 o 
  -5  10 -14      491.27      512.40     94.17 o 
  -5   9  17     3697.82     3814.36    219.12 o 
  -5   9  16     1518.46     1821.61    151.86 o 
  -5   9  15     3686.30     3897.68    214.28 o 
  -5   9  14     1108.96     1170.09    125.21 o 
  -5   9  13     4502.94     4725.05    227.38 o 
  -5   9  12     4796.16     5523.42    235.92 o 
  -5   9  11     2390.36     2931.78    171.52 o 
  -5   9  10     1932.93     2070.22    144.70 o 
   5  -9  -9     2269.63     2125.77     89.87 o 
  -5   9   8     2762.82     2782.38     97.43 o 
  -5   9   7     1641.54     1821.03    129.74 o 
   5  -9  -6      703.36      826.64    185.21 o 
  -5   9   5     5880.16     5870.29    479.99 o 
  -5   9   4     1359.28     1443.52    158.59 o 
  -5   9   3     8150.54      938.01   3132.34 o 
  -5   9   2      122.54      179.47     34.24 o 
  -5   9   1     4205.39     4922.22    140.43 o 
  -5   9   0      170.05      224.83     41.35 o 
  -5   9  -1     9272.79    10301.36    361.29 o 
   5  -9   2     1313.75     1546.49    173.31 o 
  -5   9  -3     4354.72     4508.80    292.14 o 
  -5   9  -4      888.26     1035.76     85.50 o 
  -5   9  -5     2266.97     2501.54    144.89 o 
   5  -9   6     2503.35     2600.30    324.89 o 
  -5   9  -7     3018.86     3182.84    144.32 o 
  -5   9  -8     1391.98     1419.51    103.05 o 
  -5   9  -9     1726.12     1808.43    124.11 o 
  -5   9 -10     3574.16     3720.62    176.89 o 
  -5   9 -11     5630.20     5941.87    224.30 o 
  -5   9 -12     1357.71     1384.94    119.00 o 
  -5   9 -13     3163.30     3038.87    178.48 o 
  -5   9 -14     1092.54     1106.88    118.59 o 
  -5   9 -15     4214.11     4852.81    232.18 o 
  -5   8  17      314.96      298.48     87.20 o 
  -5   8  16      851.23      826.32    114.91 o 
  -5   8  15      944.83     1038.50    115.22 o 
  -5   8  14     3361.57     3408.42    195.58 o 
  -5   8  13      971.60     1041.92    113.23 o 
  -5   8  12    12979.63    13730.54    361.42 o 
  -5   8  11      213.36      311.15     72.34 o 
  -5   8  10     2987.26     3071.26    171.23 o 
  -5   8   9      800.82      901.86     96.96 o 
  -5   8   8     7827.66     7890.16    167.25 o 
   5  -8  -7      663.65      857.79     55.37 o 
   5  -8  -6    17650.07    19332.90    981.45 o 
  -5   8   5     1376.16     1620.10    186.14 o 
  -5   8   4     4497.91     4512.62    404.36 o 
   5  -8  -3     1646.66     1782.53     71.78 o 
  -5   8   2     3540.47     1364.53   1807.61 o 
  -5   8   1     1298.43     1439.95     75.21 o 
  -5   8   0     3266.03     3539.84    474.23 o 
  -5   8  -1     1188.23     1333.56     99.81 o 
   5  -8   2     4847.45     5361.39    634.43 o 
   5  -8   3     1904.52     2285.70    285.50 o 
  -5   8  -4    18296.62    19314.69   1722.61 o 
  -5   8  -5      851.71     1011.63    118.61 o 
  -5   8  -6     6707.07     6409.68   1511.39 o 
  -5   8  -7      773.96      882.14     76.00 o 
  -5   8  -8     4035.14     4305.86    170.71 o 
  -5   8  -9      196.60      200.43     50.54 o 
  -5   8 -10    11445.18    11400.37    296.31 o 
  -5   8 -11     1229.19     1353.48    114.54 o 
  -5   8 -12     3965.67     3922.91    189.28 o 
  -5   8 -13      970.32      915.52    104.58 o 
  -5   8 -14     1155.94     1114.66    118.53 o 
  -5   8 -15      348.75      325.58     90.71 o 
  -5   7  18      356.91      424.20    100.36 o 
  -5   7  17     1258.31     1242.07    130.74 o 
  -5   7  16     1167.13     1123.61    126.42 o 
  -5   7  15     2491.23     2242.40    158.91 o 
  -5   7  14     6235.78     6842.69    268.93 o 
  -5   7  13     2534.13     2643.57    172.54 o 
  -5   7  12     2653.49     2638.76    165.80 o 
  -5   7  11     2946.84     3426.33    178.94 o 
  -5   7  10     6095.68     6583.64    241.21 o 
  -5   7   9     7560.04     7503.93    252.12 o 
  -5   7   8     4272.75     4349.21    196.05 o 
   5  -7  -7     2190.88     2060.96     90.14 o 
   5  -7  -6     5508.65     6060.95    311.43 o 
   5  -7  -5     3329.23     3647.24    116.04 o 
  -5   7   4    12393.63    12802.33   1542.32 o 
   5  -7  -3     6565.15     6427.91    377.41 o 
  -5   7   2     2278.42     2470.08    408.33 o 
  -5   7   1     2614.38      572.55   1362.89 o 
  -5   7   0     3165.67     3511.19    196.67 o 
  -5   7  -1     5987.48     6044.28   1130.58 o 
   5  -7   2    11238.39    11316.44   1416.38 o 
   5  -7   3     2808.51     3042.55    425.54 o 
  -5   7  -4     5414.84     5752.35   1131.99 o 
  -5   7  -5     3010.85     3281.65    250.30 o 
  -5   7  -6     5867.66     6251.90    461.32 o 
  -5   7  -7     7509.73     7593.85    212.86 o 
  -5   7  -8     6235.90     6269.12    202.54 o 
  -5   7  -9     2340.32     2442.31    134.35 o 
  -5   7 -10     3136.80     3090.42    206.88 o 
  -5   7 -11     3493.53     3584.50    247.42 o 
  -5   7 -12     6926.12     7184.82    256.44 o 
  -5   7 -13     2469.70     2439.74    159.57 o 
  -5   7 -14     1156.38     1136.48    117.02 o 
  -5   7 -15     1424.19     1373.17    135.36 o 
  -5   7 -16      377.95      385.61     96.69 o 
  -5   6  18      351.15      292.11     90.14 o 
  -5   6  17     3649.72     3743.21    210.18 o 
  -5   6  16       42.71       55.13    107.47 o 
  -5   6  15     1655.59     1226.67    119.48 o 
  -5   6  14      668.67      883.79    105.75 o 
  -5   6  13     7114.15     7787.86    274.57 o 
  -5   6  12     1539.35     1692.80    131.65 o 
  -5   6  11    13533.36    11854.60    315.88 o 
  -5   6  10      557.54      613.04     79.44 o 
  -5   6   9     6437.26     6016.47    217.76 o 
  -5   6   8     1995.85     1756.59    120.97 o 
  -5   6   7    15724.97    14576.94    323.41 o 
  -5   6   6       42.52       55.51     43.02 o 
  -5   6   5    13136.89    13654.34   2409.26 o 
  -5   6   4       81.54      193.78     36.44 o 
  -5   6   3     6248.33     6329.49    163.25 o 
  -5   6   2      255.28      268.99     33.86 o 
   5  -6  -1     4063.67     4266.80    376.96 o 
   5  -6   0      228.89      200.30    142.62 o 
   5  -6   1     4524.18     4584.94    640.79 o 
   5  -6   2      111.55      203.27     49.71 o 
   5  -6   3    16008.23    16470.48   1563.66 o 
   5  -6   4       36.89       55.27     39.99 o 
   5  -6   5    12731.71    11142.68   1521.22 o 
  -5   6  -6     1522.85     1399.81    246.20 o 
  -5   6  -7     5448.61     5282.53    603.15 o 
  -5   6  -8      660.30      734.64     77.26 o 
  -5   6  -9    15109.21    14799.53    313.97 o 
  -5   6 -10     1131.51     1118.60    109.10 o 
  -5   6 -11     5172.29     6179.31    243.10 o 
  -5   6 -12      667.24      675.26     95.62 o 
  -5   6 -13     2297.39     2239.86    155.45 o 
  -5   6 -14       31.56        1.30     68.31 o 
  -5   6 -15     4112.23     3820.93    214.63 o 
  -5   6 -16      307.35      285.41     77.83 o 
  -5   5  18     1616.27     1278.33    132.18 o 
  -5   5  17      418.00      443.71     83.19 o 
  -5   5  16     3097.69     2782.58    176.40 o 
  -5   5  15       40.83       15.56     60.63 o 
  -5   5  14     9313.19     8266.89    281.23 o 
  -5   5  13     1157.96     1033.46    106.89 o 
  -5   5  12     2912.90     2540.06    152.33 o 
  -5   5  11     4535.59     4440.62    194.94 o 
  -5   5  10     3936.63     3732.04    176.33 o 
  -5   5   9      652.18      617.33     76.56 o 
  -5   5   8     8798.38     8062.56    244.28 o 
  -5   5   7     5056.49     4210.86    174.59 o 
  -5   5   6     3451.16     3039.18    145.41 o 
  -5   5   5     2675.42     2377.83    128.17 o 
  -5   5   4    14030.25    14026.07    730.15 o 
  -5   5   3      492.71      445.41     52.11 o 
  -5   5   2     4384.53     4580.04    319.96 o 
   5  -5  -1        3.66       39.79     27.72 o 
  -5   5   0     5712.68     5894.36    459.80 o 
   5  -5   1      387.63      305.55    145.35 o 
   5  -5   2    11376.09    10832.91   1032.28 o 
   5  -5   3     2055.16     2075.88    263.86 o 
   5  -5   4     3604.57     3521.47    238.50 o 
   5  -5   5     5293.70     4591.30    338.22 o 
  -5   5  -6     9911.67     9477.28    558.05 o 
  -5   5  -7      495.12      539.25     61.28 o 
  -5   5  -8     3376.67     3332.48    196.08 o 
  -5   5  -9     3281.80     3180.61    713.14 o 
  -5   5 -10     3756.49     3839.07    159.70 o 
  -5   5 -11     1420.66     1414.62    120.63 o 
  -5   5 -12     8735.21     8434.54    289.93 o 
  -5   5 -13       34.92       81.41     63.63 o 
  -5   5 -14     2461.50     2813.18    178.88 o 
  -5   5 -15      381.40      484.36     99.75 o 
  -5   5 -16     2112.78     2106.31    162.44 o 
  -5   4  19      691.77      679.23    104.93 o 
  -5   4  18     1348.22     1094.39    122.98 o 
  -5   4  17     5153.37     4402.95    222.87 o 
  -5   4  16     1166.95      860.72    105.39 o 
  -5   4  15     3914.51     3474.12    192.21 o 
  -5   4  14      963.96      818.18    104.16 o 
  -5   4  13      760.68      538.10     79.59 o 
  -5   4  12     5230.02     4785.74    206.58 o 
  -5   4  11     3622.15     3498.15    172.52 o 
  -5   4  10     2130.03     1788.59    121.73 o 
  -5   4   9     1001.16      786.47     86.48 o 
  -5   4   8     2456.55     2373.19    134.23 o 
  -5   4   7     3791.75     3440.15    155.38 o 
  -5   4   6    10545.92     9727.71    254.12 o 
  -5   4   5     2584.74     2151.73    120.62 o 
  -5   4   4     1551.88     1529.14    136.98 o 
  -5   4   3     1956.54     2037.78     88.96 o 
  -5   4   2     1456.91     1382.16    196.74 o 
  -5   4   1     8067.21     7878.83    601.43 o 
   5  -4   0     1173.04     1139.58    156.61 o 
   5  -4   1     1704.24      508.28    880.22 o 
   5  -4   2     1843.55     1867.68     96.88 o 
   5  -4   3     3549.43     3387.11    133.40 o 
   5  -4   4    10078.84     9600.01    529.07 o 
  -5   4  -5     3457.64     3357.10    394.89 o 
  -5   4  -6     2606.40     2441.80    230.64 o 
  -5   4  -7     1291.67     1251.52     87.19 o 
  -5   4  -8     2950.32     2921.11    191.71 o 
  -5   4  -9     2617.32     2447.98    416.32 o 
  -5   4 -10     4614.10     4548.85    289.17 o 
  -5   4 -11      934.90      980.94    107.35 o 
  -5   4 -12      898.40      977.62    108.00 o 
  -5   4 -13     4360.73     4385.26    217.92 o 
  -5   4 -14     1289.48     1277.01    125.92 o 
  -5   4 -15     3999.78     3923.08    224.49 o 
  -5   4 -16     1226.40     1313.01    141.92 o 
  -5   3  19     4031.50     4145.26    222.73 o 
  -5   3  18     2713.65     2546.57    175.91 o 
  -5   3  17     2529.39     2444.81    167.70 o 
  -5   3  16     1701.49     1690.82    137.15 o 
  -5   3  15     4490.28     4245.58    206.89 o 
  -5   3  14      984.04      963.14    104.97 o 
  -5   3  13     3904.03     3350.29    174.54 o 
  -5   3  12     1004.55      856.57     94.27 o 
  -5   3  11     1472.13     1478.46    118.80 o 
  -5   3  10      818.02      674.73     83.81 o 
  -5   3   9     5938.36     5668.39    207.44 o 
  -5   3   8      482.19      443.52     66.82 o 
  -5   3   7     1298.84     1128.04     94.64 o 
  -5   3   6      812.51      769.45     76.77 o 
  -5   3   5     5511.95     5098.83    178.43 o 
  -5   3   4      209.06      184.81     24.62 o 
  -5   3   3     5722.00     5505.96    436.97 o 
  -5   3   2      790.23      779.15     39.77 o 
  -5   3   1     1126.40     1120.45     60.95 o 
  -5   3   0      995.72      913.99     80.46 o 
   5  -3   1     6476.66      676.81   2079.22 o 
   5  -3   2      151.10      155.83     40.19 o 
  -5   3  -3     4531.13     4313.33    543.03 o 
   5  -3   4      665.31      579.26    105.78 o 
   5  -3   5     1777.83     1768.83     97.61 o 
  -5   3  -6      384.57      350.99     44.85 o 
  -5   3  -7     5131.99     4876.73    324.36 o 
  -5   3  -8     1023.17      885.88     74.30 o 
  -5   3  -9     1184.83     1192.07    194.69 o 
  -5   3 -10      747.59      774.85     93.52 o 
  -5   3 -11     4195.07     4522.92    208.80 o 
  -5   3 -12      847.83      889.17    105.49 o 
  -5   3 -13     3318.58     3704.19    201.55 o 
  -5   3 -14     1339.72     1374.85    136.43 o 
  -5   3 -15     3264.60     3468.12    210.67 o 
  -5   3 -16     2716.14     2785.57    194.52 o 
  -5   2  19     1403.81     1090.50    116.19 o 
  -5   2  18     1661.49     1738.25    148.37 o 
  -5   2  17        4.90       18.59     66.11 o 
  -5   2  16     7314.44     6751.10    262.42 o 
  -5   2  15      205.97      149.36     54.77 o 
  -5   2  14      404.44      320.29     69.94 o 
  -5   2  13      167.66      180.08     58.28 o 
  -5   2  12     2148.78     1954.52    131.37 o 
  -5   2  11       67.87       44.24     42.98 o 
  -5   2  10     3637.63     3301.05    160.62 o 
  -5   2   9      102.25       68.68     42.94 o 
  -5   2   8     2791.72     2412.65    131.66 o 
  -5   2   7      646.06      507.60     69.77 o 
  -5   2   6     3220.31     2928.42    141.49 o 
  -5   2   5      534.61      425.95     58.41 o 
  -5   2   4     2535.63     2470.46    121.12 o 
  -5   2   3     2034.61     1999.10     72.27 o 
  -5   2   2     9143.70     8680.19    275.34 o 
  -5   2   1      246.51      236.14     32.81 o 
   5  -2   0     7021.33     6846.21    992.00 o 
   5  -2   1     1511.68      807.12    686.56 o 
   5  -2   2     3045.18     2998.53    156.00 o 
   5  -2   3      693.80      678.79     57.73 o 
   5  -2   4     3442.39     3419.57    127.65 o 
   5  -2   5      781.39      693.96     61.72 o 
  -5   2  -6     2146.85     1833.23    351.52 o 
  -5   2  -7      101.43      111.54     35.18 o 
  -5   2  -8     3533.83     3469.45    233.60 o 
  -5   2  -9       50.80       50.19     36.13 o 
  -5   2 -10     1553.07     1443.13    219.74 o 
  -5   2 -11      156.69      208.04     62.60 o 
  -5   2 -12      560.94      420.76     76.27 o 
  -5   2 -13      165.10      241.71     75.84 o 
  -5   2 -14     7106.89     6932.32    285.79 o 
  -5   2 -15        6.32      -82.76     78.68 o 
  -5   2 -16     1196.21     1113.51    130.41 o 
  -5   1  19      943.44      767.59    107.88 o 
  -5   1  18     1093.46     1172.06    120.47 o 
  -5   1  17      816.40      769.64    100.11 o 
  -5   1  16      514.20      490.81     81.23 o 
  -5   1  15     1937.78     1837.88    137.24 o 
  -5   1  14     1197.52     1194.59    111.30 o 
   5  -1 -13      187.28      214.21     25.92 o 
   5  -1 -12      231.10      235.82     24.85 o 
  -5   1  11     1669.16     1587.00    115.55 o 
  -5   1  10       23.84       33.83     50.09 o 
  -5   1   9     5142.40     4670.77    184.65 o 
  -5   1   8      572.20      528.19     68.80 o 
  -5   1   7      556.14      555.53     68.21 o 
  -5   1   6      262.87      201.60     58.80 o 
  -5   1   5      305.71      269.10     49.75 o 
  -5   1   4     1648.50     1735.64    295.54 o 
  -5   1   3     5171.19     4908.26    247.44 o 
  -5   1   2     2395.30     2445.24    355.66 o 
  -5   1   1      431.05      458.21     43.28 o 
  -5   1   0     3325.41     3089.54    107.83 o 
   5  -1   1     5137.63     2695.72   2296.83 o 
   5  -1   2     2059.65     2119.53     97.80 o 
   5  -1   3      240.72      197.05     35.85 o 
   5  -1   4      290.21      258.78     39.38 o 
   5  -1   5      752.74      778.51     61.16 o 
  -5   1  -6      640.58      686.50     54.36 o 
  -5   1  -7     5181.42     5059.41    295.10 o 
  -5   1  -8       21.18       38.86     31.73 o 
   5  -1   9     2066.17     2071.36     94.06 o 
  -5   1 -10      289.95      318.37     40.98 o 
  -5   1 -11      215.52      126.52     64.72 o 
  -5   1 -12      975.21     1086.22    118.65 o 
  -5   1 -13     1482.59     1762.34    146.75 o 
  -5   1 -14      430.27      503.04    104.71 o 
  -5   1 -15      930.66      972.39    128.19 o 
  -5   1 -16     1472.57     1437.95    154.54 o 
  -5   0  19      292.24      256.62     80.33 o 
  -5   0  18       18.72       35.32     72.45 o 
  -5   0  17     3135.07     3039.38    180.75 o 
  -5   0  16       86.99       51.33     61.54 o 
  -5   0  15      513.95      450.45     73.64 o 
  -5   0  14      706.64      593.94     79.09 o 
   5   0 -13     1361.15     1146.81     61.15 o 
   5   0 -12       60.88       46.90     18.02 o 
   5   0 -11     1516.41     1474.92     54.70 o 
   5   0 -10      756.53      651.33     43.39 o 
  -5   0   9      254.13      205.11     53.07 o 
  -5   0   8     1701.60     1553.74    108.27 o 
  -5   0   7     3932.08     3713.97    160.56 o 
  -5   0   6     1071.03     1084.17     87.59 o 
  -5   0   5      626.87      645.20    133.78 o 
  -5   0   4     1367.60     1200.26    128.50 o 
  -5   0   3     1000.56     1078.86     55.84 o 
  -5   0   2      230.71      170.76     45.54 o 
  -5   0   1     8656.29     8328.05    694.36 o 
  -5   0   0      232.41      223.42     36.10 o 
  -5   0  -1      823.12      346.46    481.43 o 
  -5   0  -2     1466.66     1283.01    100.62 o 
  -5   0  -3      867.65      867.15     65.51 o 
   5   0   4      838.80      813.62    197.70 o 
  -5   0  -5     3426.00     3202.57    457.38 o 
  -5   0  -6     1286.28     1065.58    165.94 o 
  -5   0  -7      242.52      230.06     41.99 o 
  -5   0  -8      702.05      711.12     86.61 o 
  -5   0  -9     1373.65     1334.60     68.80 o 
  -5   0 -10       56.02       57.07     23.86 o 
  -5   0 -11      981.96     1269.56    120.12 o 
  -5   0 -12      818.54      801.89    104.65 o 
  -5   0 -13      684.79      702.68    105.77 o 
  -5   0 -14       73.51      -81.92     79.06 o 
  -5   0 -15     2620.32     2934.16    204.55 o 
  -5   0 -16       19.20      -93.57     88.11 o 
  -5  -1  19      619.92      540.38     97.40 o 
  -5  -1  18     1169.97     1099.80    119.35 o 
  -5  -1  17     1198.34     1204.55    119.92 o 
  -5  -1  16     2358.74     2407.63    159.47 o 
  -5  -1  15      281.78      244.16     63.91 o 
   5   1 -14     1870.49     1948.74    300.65 o 
   5   1 -13      796.05      736.78     57.36 o 
   5   1 -12      278.04      296.62     35.47 o 
   5   1 -11       73.71       72.40     23.76 o 
   5   1 -10     3411.20     3095.55    101.06 o 
   5   1  -9      278.48      265.04     32.63 o 
   5   1  -8     5224.68     4376.86    250.73 o 
  -5  -1   7      269.51      288.07    111.77 o 
  -5  -1   6     1593.03     1489.15     58.21 o 
  -5  -1   5      646.77      640.83     42.06 o 
  -5  -1   4     1332.73     1351.49    115.83 o 
  -5  -1   3      268.76      245.45     43.29 o 
  -5  -1   2     3225.71     3150.11    362.68 o 
  -5  -1   1      716.32      708.06     98.72 o 
  -5  -1   0     3743.44     3682.48    160.35 o 
  -5  -1  -1      371.17      216.82    189.97 o 
  -5  -1  -2      970.24      953.88    220.41 o 
  -5  -1  -3      541.51      452.91     68.01 o 
  -5  -1  -4     1236.68     1152.39    169.32 o 
  -5  -1  -5      212.05      220.90     60.06 o 
  -5  -1  -6     6408.60     5910.36    381.05 o 
  -5  -1  -7      201.73      145.82    122.16 o 
  -5  -1  -8     2721.90     2305.92    655.06 o 
  -5  -1  -9       65.48       83.41     32.78 o 
  -5  -1 -10      315.41      303.51     44.99 o 
  -5  -1 -11      808.74      763.72     59.42 o 
  -5  -1 -12     2378.40     2397.51    165.74 o 
  -5  -1 -13      220.53      180.22     77.19 o 
  -5  -1 -14     2257.58     2219.72    177.52 o 
  -5  -1 -15     1623.31     1529.53    151.82 o 
  -5  -1 -16     1283.57     1198.87    136.30 o 
  -5  -2  18      696.14      760.60    100.69 o 
  -5  -2  17      510.46      512.40     86.65 o 
  -5  -2  16     3163.11     3048.72    176.08 o 
  -5  -2  15      911.02      968.63    105.67 o 
   5   2 -14      949.13      936.64     70.24 o 
   5   2 -13     1311.54     1229.98    205.35 o 
   5   2 -12     1934.51     1924.50    116.87 o 
   5   2 -11      905.13      836.50     65.69 o 
   5   2 -10     4632.89     4198.35    547.44 o 
   5   2  -9     1200.83     1144.39     69.68 o 
   5   2  -8     3038.56     2845.73    102.81 o 
   5   2  -7     3795.87     3602.09    131.30 o 
   5   2  -6     1276.44     1275.39    231.75 o 
  -5  -2   5      291.36      315.89     68.14 o 
  -5  -2   4      795.65      748.24    132.52 o 
  -5  -2   3      495.75      442.10     93.67 o 
  -5  -2   2     1248.48     1187.66     69.88 o 
  -5  -2   1      678.55      679.42     76.81 o 
  -5  -2   0     1063.91      974.22    113.65 o 
  -5  -2  -1      587.57      557.66     53.31 o 
  -5  -2  -2     1083.43     1023.79     69.69 o 
  -5  -2  -3      364.06      373.82     46.12 o 
   5   2   4     1688.50     1671.79     89.96 o 
  -5  -2  -5     3183.62     2944.57    404.22 o 
  -5  -2  -6     2343.76     2028.33    358.30 o 
  -5  -2  -7     1007.85      950.88    208.23 o 
  -5  -2  -8     6184.60     6089.95    317.85 o 
  -5  -2  -9      977.79     1029.72    161.75 o 
  -5  -2 -10     2065.28     2015.75    321.96 o 
  -5  -2 -11     1285.02     1117.46     78.48 o 
  -5  -2 -12      683.48      878.07    105.89 o 
  -5  -2 -13      668.56      637.66    105.29 o 
  -5  -2 -14     3686.31     3558.75    222.47 o 
  -5  -2 -15      545.36      436.44     87.97 o 
  -5  -2 -16      561.50      610.68    112.07 o 
  -5  -3  18     1931.06     1711.95    141.09 o 
  -5  -3  17     1288.92      983.13    113.33 o 
  -5  -3  16       26.30      110.32     64.52 o 
   5   3 -15     8902.64     8754.15    741.80 o 
  -5  -3  14      227.14      257.33     48.65 o 
   5   3 -13     3224.09     2920.44    392.52 o 
   5   3 -12      916.02      897.58    132.56 o 
   5   3 -11     2319.13     2163.20    102.24 o 
   5   3 -10      291.23      321.32     30.28 o 
   5   3  -9    16681.02    16299.67   1160.88 o 
   5   3  -8     2346.21     2398.98     88.90 o 
   5   3  -7     1073.44     1092.45    197.77 o 
   5   3  -6      343.86      353.76     46.57 o 
  -5  -3   5     1793.45     1664.12     92.35 o 
  -5  -3   4      303.89      303.27     40.05 o 
  -5  -3   3     7486.66     7345.24    372.63 o 
  -5  -3   2      393.91      383.00     85.25 o 
  -5  -3   1      420.16      388.16     45.10 o 
  -5  -3   0      530.76      531.71     53.57 o 
  -5  -3  -1     7011.40     6781.15    678.92 o 
  -5  -3  -2      294.98      318.85     44.05 o 
  -5  -3  -3     1295.63     1303.06    184.76 o 
   5   3   4      403.77      397.76     48.39 o 
  -5  -3  -5     1446.79     1657.43    135.01 o 
  -5  -3  -6     2023.98     2055.30    212.93 o 
  -5  -3  -7    16699.78    17420.24    382.21 o 
  -5  -3  -8      295.66      327.83     72.36 o 
  -5  -3  -9     1692.38     1324.76    426.86 o 
  -5  -3 -10      819.20      731.69    185.25 o 
  -5  -3 -11     3887.75     3718.52    145.10 o 
  -5  -3 -12      271.68      275.10     72.16 o 
  -5  -3 -13     8670.35     9232.38    339.85 o 
  -5  -3 -14       21.43       31.76     81.70 o 
  -5  -3 -15     1465.44     1832.12    171.28 o 
  -5  -3 -16     2003.70     1812.75    171.41 o 
  -5  -4  18     2709.31     2437.21    179.66 o 
  -5  -4  17     1707.79     1476.63    128.33 o 
  -5  -4  16     1523.26     1210.77    121.00 o 
  -5  -4  15     1068.10      998.73    185.56 o 
  -5  -4  14      660.37      581.16     67.72 o 
   5   4 -13     4219.23     4077.62    215.31 o 
   5   4 -12     4968.44     4612.14    166.95 o 
   5   4 -11     5565.32     5454.93    673.92 o 
   5   4 -10     2773.74     2867.42    462.42 o 
   5   4  -9     5307.14     5573.15   1035.96 o 
   5   4  -8     4512.29     4350.49    140.82 o 
   5   4  -7     7691.90     7477.30    227.97 o 
   5   4  -6     4944.17     4600.06    486.33 o 
  -5  -4   5     3358.08     3179.97    305.17 o 
  -5  -4   4     2218.71     1995.25    325.60 o 
  -5  -4   3      477.80      440.64     62.03 o 
  -5  -4   2     5319.64     5101.67    300.15 o 
  -5  -4   1     7440.26     7019.26    519.60 o 
  -5  -4   0     4263.25     4221.10    510.88 o 
  -5  -4  -1      489.47      508.48     52.65 o 
  -5  -4  -2     2755.78     2734.34    213.82 o 
  -5  -4  -3     3698.94     3821.99    221.23 o 
  -5  -4  -4     5394.34     5823.57    383.57 o 
  -5  -4  -5     5823.64     6430.12    507.49 o 
  -5  -4  -6     3373.93     4126.05    189.26 o 
  -5  -4  -7     7315.80     7110.46    254.05 o 
  -5  -4  -8     3656.61     3496.43    187.00 o 
  -5  -4  -9     6609.88     6773.80    262.26 o 
  -5  -4 -10     4504.99     4920.74    232.07 o 
  -5  -4 -11     3149.13     3790.64    209.99 o 
  -5  -4 -12      484.66      673.10    101.58 o 
  -5  -4 -13     1290.66     1086.24    136.60 o 
  -5  -4 -14     1851.27     1920.31    174.76 o 
  -5  -4 -15     1540.70     1728.82    166.05 o 
  -5  -4 -16     2841.04     3255.98    235.73 o 
  -5  -5  18     7896.75     6448.48    280.18 o 
  -5  -5  17      662.33      693.88     96.68 o 
  -5  -5  16     2272.02     1914.40    142.16 o 
  -5  -5  15     2368.00     2345.90    128.78 o 
  -5  -5  14     6405.79     6163.51    948.70 o 
   5   5 -13      190.15      224.66     47.29 o 
   5   5 -12     2692.69     2579.49    628.84 o 
   5   5 -11       34.86       78.36     34.59 o 
   5   5 -10     9044.39     8919.19    202.15 o 
   5   5  -9       51.17       38.80     31.66 o 
   5   5  -8    15249.22    14564.74   1524.83 o 
   5   5  -7      381.84      368.16     46.02 o 
  -5  -5   6      784.28      712.28     56.71 o 
  -5  -5   5      381.76      369.05     59.58 o 
  -5  -5   4     7357.31     7260.93    374.95 o 
  -5  -5   3      950.44      858.57     85.70 o 
  -5  -5   2     7606.64     8032.70    875.59 o 
  -5  -5   1      723.64      804.35     66.98 o 
  -5  -5   0    10075.34    10624.97    499.27 o 
  -5  -5  -1     1044.11      995.25     74.84 o 
  -5  -5  -2     6440.03     6904.55    176.57 o 
  -5  -5  -3      408.00      403.46     85.81 o 
  -5  -5  -4      605.92      640.76     82.82 o 
  -5  -5  -5      423.21      425.24     73.94 o 
  -5  -5  -6    17070.99    16931.73    380.91 o 
  -5  -5  -7       41.07      -17.95     54.34 o 
  -5  -5  -8     7263.58     8464.19    287.76 o 
  -5  -5  -9       46.38      101.06     61.88 o 
  -5  -5 -10     3736.10     3513.55    202.33 o 
  -5  -5 -11      137.04      172.61     66.93 o 
  -5  -5 -12     7807.74     8134.50    320.20 o 
  -5  -5 -13     1760.52     1969.30    168.03 o 
  -5  -5 -14     1716.55     2144.44    183.18 o 
  -5  -5 -15      581.20      634.39    119.59 o 
  -5  -6  18        1.64      145.87    101.45 o 
  -5  -6  17     7446.62     7408.90    297.19 o 
  -5  -6  16     1175.69     1079.20    122.79 o 
  -5  -6  15     2725.94     2862.80    145.82 o 
  -5  -6  14     1102.10     1214.91     99.84 o 
   5   6 -13     5432.51     5692.06    379.49 o 
   5   6 -12      693.92      654.12    134.90 o 
   5   6 -11     8002.72     8088.58    390.60 o 
   5   6 -10     5226.05     5052.24    208.16 o 
   5   6  -9     2732.93     2546.66    120.68 o 
  -5  -6   8     4181.23     4276.58    444.99 o 
   5   6  -7    14394.13    14142.85    447.01 o 
   5   6  -6     1901.60     1797.02    105.28 o 
  -5  -6   5     4596.99     4371.65    582.74 o 
  -5  -6   4     3482.23     3375.69    325.26 o 
  -5  -6   3     7507.10     7496.18    212.85 o 
  -5  -6   2     7411.66     7358.42    586.26 o 
  -5  -6   1    18821.24    19003.80    593.85 o 
  -5  -6   0     5673.63     6122.38    211.66 o 
  -5  -6  -1     6015.31     6426.05    254.55 o 
  -5  -6  -2     4029.78     4292.71    380.05 o 
  -5  -6  -3     6380.97     7430.05   1412.98 o 
  -5  -6  -4     1652.86     1713.85     78.93 o 
  -5  -6  -5    12627.98    13823.42    339.93 o 
  -5  -6  -6     3274.96     4073.05    194.77 o 
  -5  -6  -7     3532.06     3491.53    186.79 o 
  -5  -6  -8     6263.35     5929.02    247.32 o 
  -5  -6  -9     7704.52     8166.25    296.49 o 
  -5  -6 -10      875.55      893.10    108.08 o 
  -5  -6 -11     4001.42     4966.50    247.26 o 
  -5  -6 -12      989.58     1020.53    130.55 o 
  -5  -6 -13     3574.24     3442.14    216.25 o 
  -5  -6 -14     1484.10     1808.92    173.23 o 
  -5  -6 -15     6604.89     7174.46    333.93 o 
  -5  -7  18     1813.72     1929.24    174.95 o 
  -5  -7  17      689.30      708.10    109.31 o 
  -5  -7  16      960.68      895.74    131.59 o 
  -5  -7  15     4610.87     4962.15    196.90 o 
  -5  -7  14     2996.11     2907.79    152.41 o 
   5   7 -13     2388.91     2506.72    137.84 o 
   5   7 -12      785.32      777.46     97.38 o 
   5   7 -11     1203.52     1266.44    321.28 o 
   5   7 -10     1060.85     1099.78     91.41 o 
   5   7  -9    11501.75    10646.33    506.06 o 
  -5  -7   8     3316.77     3134.73    186.82 o 
   5   7  -7     2618.16     2411.61    108.74 o 
   5   7  -6      549.47      578.51     57.14 o 
  -5  -7   5     7848.04     7267.42    270.57 o 
  -5  -7   4     9749.40     9496.99    649.86 o 
  -5  -7   3    21149.94    20249.61   1747.53 o 
  -5  -7   2     5115.61     5109.59    682.78 o 
  -5  -7   1     2839.72     3054.90    131.72 o 
  -5  -7   0     7112.08     7938.83    630.40 o 
  -5  -7  -1    24791.72    26561.25   3486.25 o 
  -5  -7  -2     9763.56    11380.73    754.97 o 
  -5  -7  -3     6256.01     6696.64    347.53 o 
  -5  -7  -4      397.57      331.73     49.83 o 
  -5  -7  -5     3510.26     3282.41    222.87 o 
  -5  -7  -5     3577.44     3681.46    179.24 o 
  -5  -7  -6     3400.52     3314.22    175.39 o 
  -5  -7  -7    11209.23    11961.93    331.57 o 
  -5  -7  -8      992.97      907.20    104.49 o 
  -5  -7  -9      981.09     1172.73    124.75 o 
  -5  -7 -10     1087.34     1219.21    133.34 o 
  -5  -7 -11     2851.68     2900.25    196.69 o 
  -5  -7 -12     3180.09     3100.53    203.05 o 
  -5  -7 -13     3870.02     4553.02    247.33 o 
  -5  -7 -14     1202.63     1229.15    145.33 o 
  -5  -7 -15      833.65      845.43    128.34 o 
  -5  -8  17      624.01      619.03    113.39 o 
  -5  -8  16     6358.42     7247.70    301.20 o 
  -5  -8  15      103.67      141.94     76.54 o 
  -5  -8  14      261.20      288.34     64.22 o 
   5   8 -13       63.56       77.09     58.81 o 
   5   8 -12     4403.91     4582.00    667.09 o 
   5   8 -11      671.70      650.66    160.00 o 
   5   8 -10     6994.01     7152.40    281.57 o 
   5   8  -9      567.76      509.55    102.27 o 
   5   8  -8     7507.71     7387.87    205.96 o 
   5   8  -7      552.88      448.12     56.73 o 
   5   8  -6     8515.94     7550.59    221.35 o 
  -5  -8   5      629.40      604.86     60.93 o 
  -5  -8   4     3250.18     3116.36    444.55 o 
  -5  -8   3     1940.92     1992.40    108.35 o 
  -5  -8   2    23396.70    22448.34   1364.18 o 
  -5  -8   1        2.74       19.22     43.16 o 
  -5  -8   0    20068.19    20509.13    353.48 o 
  -5  -8  -1     1751.56     1963.95    103.17 o 
  -5  -8  -2     4339.11     5016.63    566.22 o 
  -5  -8  -3      572.92      698.23     62.77 o 
  -5  -8  -4     9762.07    10401.97    256.23 o 
  -5  -8  -5      676.86      613.81     41.74 o 
  -5  -8  -5      724.36      714.48     92.16 o 
  -5  -8  -6     5994.19     6487.90    236.80 o 
  -5  -8  -7      448.65      528.68     84.08 o 
  -5  -8  -8     7290.98     7501.52    276.93 o 
  -5  -8  -9      484.84      615.51     93.25 o 
  -5  -8 -10     3857.34     4224.69    219.02 o 
  -5  -8 -11       77.35      145.54     67.94 o 
  -5  -8 -12      278.95      239.65     90.28 o 
  -5  -8 -13      142.82       66.34     73.09 o 
  -5  -8 -14     6045.74     7150.84    321.49 o 
  -5  -9  17      286.78      378.57    129.20 o 
  -5  -9  16     3147.62     2920.87    195.58 o 
  -5  -9  15     2403.08     2485.49    466.56 o 
  -5  -9  14     2995.66     3104.42    385.98 o 
   5   9 -13     4847.99     4823.44    200.61 o 
   5   9 -12      521.73      492.12     71.95 o 
   5   9 -11     2785.82     2844.28    364.24 o 
   5   9 -10     2036.76     2112.95    223.10 o 
   5   9  -9     3869.57     3633.27    146.56 o 
   5   9  -8      625.05      575.91     62.05 o 
   5   9  -7     1460.92     1277.25     86.49 o 
   5   9  -6     3242.72     3044.29    132.50 o 
  -5  -9   5     3620.09     3251.79    217.75 o 
  -5  -9   4     2744.09     2381.84    242.29 o 
  -5  -9   3     9480.40     8586.99    801.56 o 
  -5  -9   2     1793.26     1810.14    225.16 o 
  -5  -9   1     1422.97     1377.81    131.91 o 
  -5  -9   0     2407.27     2420.20    134.39 o 
  -5  -9  -1     9896.25    10198.51    267.41 o 
  -5  -9  -2     2406.60     2590.43    117.32 o 
  -5  -9  -3     2800.80     2871.90    116.42 o 
  -5  -9  -4     2607.95     2643.94    153.82 o 
  -5  -9  -5     1567.09     1737.21    130.93 o 
  -5  -9  -6      861.36      877.84    106.89 o 
  -5  -9  -7     3734.16     3785.84    196.36 o 
  -5  -9  -8     1655.87     1610.54    135.90 o 
  -5  -9  -9     2015.06     2199.68    156.33 o 
  -5  -9 -10      493.13      724.04    104.32 o 
  -5  -9 -11     4891.60     5718.68    271.45 o 
  -5  -9 -12     2488.90     3112.66    210.92 o 
  -5  -9 -13     1741.51     1862.49    167.98 o 
  -5 -10  16      427.16      721.03    116.75 o 
  -5 -10  15      894.93      862.86    100.69 o 
  -5 -10  14      591.20      565.67     84.05 o 
   5  10 -13     3263.75     3437.21    361.61 o 
   5  10 -12     2272.22     2265.20    143.62 o 
   5  10 -11     1439.98     1402.55    116.19 o 
   5  10 -10     1694.27     1690.01    108.93 o 
   5  10  -9      397.87      333.04     57.94 o 
   5  10  -8     1255.58     1087.68     86.88 o 
   5  10  -7     7203.21     6580.89    200.81 o 
   5  10  -6     2528.91     2271.28    121.17 o 
   5  10  -5     1937.67     1651.03    104.31 o 
  -5 -10   4      329.79      298.82     92.13 o 
  -5 -10   3     1754.84     1530.26    102.48 o 
  -5 -10   2       93.95       99.90     43.74 o 
  -5 -10   1     3889.62     4046.61    171.13 o 
  -5 -10   0       98.78       68.55     43.13 o 
  -5 -10  -1     1262.20     1305.20     99.26 o 
  -5 -10  -2      403.35      462.28     73.27 o 
  -5 -10  -3     2535.73     2799.00    119.36 o 
  -5 -10  -4     2111.42     2147.14     96.54 o 
  -5 -10  -5     6859.50     7752.14    273.16 o 
  -5 -10  -6     1641.23     1562.21    134.51 o 
  -5 -10  -7      439.07      382.05     75.55 o 
  -5 -10  -8     1600.81     1484.91    134.07 o 
  -5 -10  -9     1510.86     1649.90    146.57 o 
  -5 -10 -10     2010.83     2246.33    171.58 o 
  -5 -10 -11     2366.32     3178.18    203.07 o 
  -5 -10 -12      536.67      675.80    110.57 o 
  -5 -10 -13     1208.68     1445.05    164.96 o 
  -5 -11  15     1553.74     1539.32    132.01 o 
  -5 -11  14     5025.35     5354.01    228.05 o 
   5  11 -13      302.86      255.49     74.83 o 
   5  11 -12      408.65      449.28     78.48 o 
   5  11 -11      138.00      131.16     52.70 o 
   5  11 -10     1919.69     1966.53    120.14 o 
   5  11  -9      709.61      618.13     72.88 o 
   5  11  -8     2922.80     2853.80    143.72 o 
   5  11  -7     1764.32     1655.59    106.83 o 
   5  11  -6      274.86      267.01     48.22 o 
   5  11  -5      216.99      181.87     42.91 o 
   5  11  -4     2438.29     2107.52    121.62 o 
  -5 -11   3      919.69      881.05     97.45 o 
  -5 -11   2      389.08      396.22     64.26 o 
  -5 -11   1      588.94      546.83    100.92 o 
  -5 -11   0      304.48      227.82     73.19 o 
  -5 -11  -1     1052.98     1150.63    105.60 o 
  -5 -11  -2     2087.08     2260.29    137.71 o 
  -5 -11  -3      269.96      286.22     60.44 o 
  -5 -11  -4      274.93      315.57     69.00 o 
  -5 -11  -5     1396.88     1525.52    128.19 o 
  -5 -11  -6     3264.96     3637.97    196.29 o 
  -5 -11  -7      942.75     1148.18    119.70 o 
  -5 -11  -8     1636.61     1896.61    153.38 o 
  -5 -11  -9      100.05      109.54     88.10 o 
  -5 -11 -10      393.81      296.64     95.10 o 
  -5 -11 -11      281.46      294.89     93.38 o 
  -5 -11 -12     5282.85     5971.76    290.29 o 
  -5 -12  14     1038.74     1081.98    214.10 o 
   5  12 -13      672.36      703.09    156.97 o 
   5  12 -12     1050.32      990.57     95.72 o 
   5  12 -11     1371.27     1298.94    142.66 o 
   5  12 -10      266.38      313.33     61.23 o 
   5  12  -9      175.84      117.87     55.92 o 
   5  12  -8     2813.73     2388.77    138.05 o 
   5  12  -7     1042.28     1177.23     97.42 o 
   5  12  -6     2686.65     2606.19    144.21 o 
   5  12  -5     3066.61     3204.10    156.74 o 
   5  12  -4      420.80      375.45     68.15 o 
  -5 -12   3      669.55      586.89     71.39 o 
  -5 -12   2      992.92      998.16     94.26 o 
  -5 -12   1     2566.01     2469.41    216.72 o 
  -5 -12   0     1091.36     1159.58    104.92 o 
   5  12   1      173.00       52.21     21.19 o 
  -5 -12  -1      565.08      617.12     79.09 o 
  -5 -12  -2      504.00      504.30     82.98 o 
  -5 -12  -3     2836.02     3059.24    172.03 o 
  -5 -12  -4     2748.63     2892.97    171.17 o 
  -5 -12  -5     1000.19     1262.95    124.05 o 
  -5 -12  -6     2054.33     2419.75    164.80 o 
  -5 -12  -7      129.97      155.95     74.59 o 
  -5 -12  -8      337.55      455.34     90.23 o 
  -5 -12  -9     1118.61     1233.63    128.79 o 
  -5 -12 -10     1041.47     1041.13    141.86 o 
  -5 -12 -11      518.23      624.05    121.13 o 
   5  13 -13     1092.54     1317.89    110.99 o 
   5  13 -12       56.17      115.18     70.80 o 
   5  13 -11     2381.32     2122.15    180.37 o 
   5  13 -10      525.55      394.30    102.81 o 
   5  13  -9     2483.01     2283.71    142.02 o 
   5  13  -8      140.84       66.01     85.78 o 
   5  13  -7      417.73      428.89     68.21 o 
   5  13  -6      255.73      300.98     60.13 o 
   5  13  -5      594.74      638.00     78.38 o 
   5  13  -4       88.36      -20.29     76.54 o 
  -5 -13   3     1259.47     1303.36    254.56 o 
  -5 -13   2       26.04       23.77     68.53 o 
  -5 -13   1      280.00      275.56    124.00 o 
  -5 -13   0       35.94       25.09     67.19 o 
  -5 -13  -1     1018.88     1091.53    107.11 o 
  -5 -13  -2      111.90      165.96     70.06 o 
  -5 -13  -3      453.22      500.09     77.69 o 
  -5 -13  -4      206.93       86.11     63.64 o 
  -5 -13  -5      530.22      668.48     96.74 o 
  -5 -13  -6      135.38      140.95     87.85 o 
  -5 -13  -7     2634.00     2832.63    197.65 o 
  -5 -13  -8      487.59      498.00     99.80 o 
  -5 -13  -9     1870.78     1906.74    156.30 o 
  -5 -13 -10       78.07      -29.38    128.87 o 
   5  14 -12     2889.69     3194.61    175.10 o 
   5  14 -11     1310.34     1304.19    120.65 o 
   5  14 -10      183.41      152.76     76.14 o 
   5  14  -9     1471.22     1665.19    122.43 o 
   5  14  -8      219.74      101.56    101.18 o 
   5  14  -7     1401.85     1429.79    119.12 o 
   5  14  -6     1616.33     1788.34    132.76 o 
   5  14  -5      609.05      565.01     78.28 o 
   5  14  -4       59.83        1.65    116.99 o 
  -5 -14   3      631.42      518.82     74.70 o 
  -5 -14   2      124.90       69.85     86.52 o 
  -5 -14   1     1660.70     1550.99    127.05 o 
  -5 -14   0      168.33      187.45     69.80 o 
  -5 -14  -1      589.77      669.99     90.49 o 
  -5 -14  -2       72.19       90.95     89.40 o 
  -5 -14  -3      493.65      413.46     81.84 o 
  -5 -14  -4     1933.31     1735.10    145.43 o 
  -5 -14  -5     1474.28     1559.98    145.22 o 
  -5 -14  -6      172.47      224.52     85.68 o 
  -5 -14  -7     1984.94     1924.55    173.46 o 
  -5 -14  -8      204.49      209.77    112.91 o 
   5  15 -10     1108.10     1062.34    114.32 o 
   5  15  -9      103.13       92.33     74.74 o 
   5  15  -8     2115.52     2396.79    152.81 o 
   5  15  -7       33.88       16.69    125.15 o 
   5  15  -6     1014.44     1019.71    108.23 o 
   5  15  -5      853.90      763.42     97.92 o 
   5  15  -4     4315.83     4347.23    211.01 o 
   5  15  -3      145.63      113.92     71.47 o 
  -5 -15   2      369.53      366.87     88.02 o 
  -5 -15   1       24.32       24.06    100.45 o 
  -5 -15   0      490.45      606.30     91.13 o 
  -5 -15  -1      148.39      143.82     79.16 o 
  -5 -15  -2     3692.79     3587.56    194.41 o 
  -5 -15  -3      828.54      735.38    100.63 o 
  -5 -15  -4     1332.22     1560.77    144.22 o 
  -5 -15  -5       44.87      -21.38    121.46 o 
  -5 -15  -6     1904.85     1838.56    158.84 o 
  -5 -15  -7       98.85      171.31    122.59 o 
   5  16  -9        1.74      300.02     92.10 o 
   5  16  -8      154.09      127.18     94.38 o 
   5  16  -7     1133.28     1236.19    118.79 o 
   5  16  -6      431.22      459.08     90.74 o 
   5  16  -5     4177.53     4370.20    217.76 o 
   5  16  -4      179.30      169.29     77.19 o 
   5  16  -3     1710.60     2092.43    156.55 o 
  -5 -16   2       51.52       66.90    103.45 o 
  -5 -16   1     3369.81     3469.87    202.32 o 
  -5 -16   0       40.22       69.04    108.65 o 
  -5 -16  -1     1386.61     1476.90    138.15 o 
  -5 -16  -2      189.95      253.06    105.66 o 
  -5 -16  -3     5077.89     5042.86    255.08 o 
  -5 -16  -4      329.03      150.45    117.73 o 
  -5 -16  -5     1085.02      857.85    126.83 o 
   5  17  -6       93.34      113.13    104.20 o 
   5  17  -5      637.69      752.38    112.68 o 
   5  17  -4     6087.34     6696.59    279.70 o 
   5  17  -3      944.79     1196.19    126.06 o 
  -5 -17   2     1344.17     1240.51    126.96 o 
  -5 -17   1      145.63      165.88    103.48 o 
  -5 -17   0     1720.40     2041.60    357.90 o 
  -5 -17  -1     1045.97      938.25    136.97 o 
  -5 -17  -2     6217.16     6080.45    269.80 o 
  -6  15   5      709.94      829.90    121.44 o 
  -6  15   4     1087.83     1265.26    146.48 o 
  -6  15   3     1251.96     1405.14    142.98 o 
  -6  15   2     1157.73     1628.97    147.49 o 
  -6  15   1      204.84      226.04     97.31 o 
  -6  15   0      868.36      762.63    117.34 o 
  -6  15  -1     1197.32     1064.88    129.53 o 
  -6  15  -2     1420.58     1962.69    165.63 o 
  -6  15  -3      663.75      955.38    111.78 o 
  -6  15  -6     1952.83     1816.56    121.62 o 
  -6  14   8     1082.47     1197.42    138.11 o 
  -6  14   7     1902.17     1799.89    166.94 o 
  -6  14   6      387.65      376.80     87.21 o 
  -6  14   5     2808.82     3798.02    219.21 o 
  -6  14   4      374.19      382.44     93.14 o 
  -6  14   3     1612.70     1905.20    162.42 o 
  -6  14   2     1211.67     1081.57    129.34 o 
  -6  14   1      637.25      923.13    116.86 o 
  -6  14   0     1667.87     1924.09    155.34 o 
  -6  14  -1     1768.41     2038.60    161.60 o 
  -6  14  -2      418.36      423.83     93.19 o 
  -6  14  -3     2028.86     2147.80    166.44 o 
  -6  14  -4      306.74      377.36     70.96 o 
  -6  14  -5     2632.98     2502.45    132.83 o 
  -6  14  -6     1369.02     1358.69    107.67 o 
  -6  14  -7     3845.78     3754.19    171.69 o 
  -6  14  -8      443.33      512.90     81.32 o 
  -6  13  10      631.84      791.38    114.16 o 
  -6  13   9     2206.36     2791.04    189.50 o 
  -6  13   8      216.55      333.91     78.17 o 
  -6  13   7     3879.33     4592.93    238.91 o 
  -6  13   6     1836.72     2064.96    160.32 o 
  -6  13   5     2673.84     3189.18    199.13 o 
  -6  13   4     1284.49     1682.49    150.34 o 
  -6  13   3      647.71      860.31    109.69 o 
  -6  13   2     1089.70     1133.90    126.00 o 
  -6  13   1     2052.17     2591.10    177.23 o 
  -6  13   0      948.13     1155.92    129.33 o 
  -6  13  -1      473.59      528.81     94.16 o 
  -6  13  -2     1112.25     1217.33    101.89 o 
  -6  13  -3     3176.74     3394.14    471.35 o 
  -6  13  -4     1798.17     1758.78    123.44 o 
  -6  13  -5     3295.68     3245.03    146.85 o 
  -6  13  -6      156.86      270.75     61.99 o 
  -6  13  -7     2136.02     2169.92    131.69 o 
  -6  13  -8      471.46      316.81     93.69 o 
  -6  13  -9     6051.06     6020.15    221.04 o
[truncated: 186,602 more chars]
